# Supplementary material for: Evolution‐guided multiomics provide insights into the strengthening of bioactive flavone biosynthesis in medicinal pummelo
Source: Plant Biotechnol J. 2023 Apr 28;21(8):1577–89. doi: 10.1111/pbi.14058 (PMC10363765; doi:10.1111/pbi.14058)
Supplement: Supplementary file 2 — Table S1 Accession used for metabolome analysis. Table S2 Average of two biological replicates of 403 metabolites in 22 accessions. Table S3 The genome information of THZY. Table S4 Statistics of genome sequence data of Citrus accessions used in this study. Table S5 The constraction and expansion gene families in pummelo compared with the Expansion in pummelo compared with the Citrus‐related genera or wild citrus. Table S6 The GO enrichment results of expansion gene fimalies in pummelo compared with Citrus‐related genera and wild citrus. Table S7 The genes with structural variations. Table S8 The RNA‐seq information of 24 HZY‐T and HZY‐S samples. Table S9 The gene average FPKM of three replicates in albedo and albedo of THZY and SHZY. Table S10 The genes with the standard deviation > 0. Table S11 The regulation network of positively selective metabolites in flavode. Table S12 mGWAS results of vitexin. Table S13 mGWAS results of apigenin 7‐O‐glucoside. Table S14 mGWAS results of apigenin di‐O‐hexosyl‐O‐rhamnoside. Table S15 The primers of genes were used in this study. [file PBI-21-1577-s001.xlsx]

## Sheet: Table S1
Table S1. Accession used for metabolome analysis.
Sample_ID	Sample_name	Tissues	Producing area	Years	Citrus or Citrus-relatives
cf011	200	Fleshes	Yunnan	2019	wild citrus
cf012	YCC	Fleshes	Hubei	2020	wild citrus
cf017	Chandler	Fleshes	Hubei	2019	Pummelo
cf018	Huanonghongyou	Fleshes	Hubei	2019	Pummelo
cf022	HB pummelo	Fleshes	Hubei	2019	Pummelo
cf025	Fenghuangyou	Fleshes	Hubei	2019	Pummelo
cf030	MSYG	Fleshes	Hubei	2019	wild citrus
cf031	Purple pummelo	Fleshes	Hubei	2019	Pummelo
cf032	Kaopan	Fleshes	Hubei	2019	Pummelo
cf061	Guanxi pummelo	Fleshes	Hubei	2019	Pummelo
cf074-2	ZSZ	Fleshes	Hubei	2019	wild citrus
cf081	HHDYC	Fleshes	Hubei	2019	wild citrus
cf082-2	ZK	Fleshes	Hubei	2019	wild citrus
cf090	SXJ	Fleshes	Hubei	2019	Citrus-related genera
cf093	MJ	Fleshes	Yunnan	2019	Citrus-related genera
cf094	MSJY	Fleshes	Hubei	2019	wild citrus
cf095	Perple HP	Fleshes	Guangxi	2019	Citrus-related genera
cf096	HP	Fleshes	Guangxi	2019	Citrus-related genera
cf099	Majiayou	Fleshes	Hubei	2020	Pummelo
cf100	Wanbaiyou	Fleshes	Hubei	2020	Pummelo
cf101	DMJ	Fleshes	Yunnan	2020	Citrus-related genera
cf98	HKC	Fleshes	Hubei	2019	Citrus-related genera
cp011	200	Peels	Yunnan	2019	wild citrus
cp012	YCC	Peels	Hubei	2020	wild citrus
cp017	Chandler	Peels	Hubei	2019	Pummelo
cp018	Huanonghongyou	Peels	Hubei	2019	Pummelo
cp022	HB pummelo	Peels	Hubei	2019	Pummelo
cp025	Fenghuangyou	Peels	Hubei	2019	Pummelo
cp030	MSYG	Peels	Hubei	2019	wild citrus
cp031	Purple pummelo	Peels	Hubei	2019	Pummelo
cp032	Kaopan	Peels	Hubei	2019	Pummelo
cp061	Guanxi pummelo	Peels	Hubei	2019	Pummelo
cp074-2	ZSZ	Peels	Hubei	2019	wild citrus
cp081	HHDYC	Peels	Hubei	2019	wild citrus
cp082-2	ZK	Peels	Hubei	2019	wild citrus
cp090	SXJ	Peels	Hubei	2019	Citrus-related genera
cp093	MJ	Peels	Yunnan	2019	Citrus-related genera
cp094	MSJY	Peels	Hubei	2019	wild citrus
cp095	Perple HP	Peels	Guangxi	2019	Citrus-related genera
cp096	HP	Peels	Guangxi	2019	Citrus-related genera
cp098	HKC	Peels	Hubei	2019	Citrus-related genera
cp099	Majiayou	Peels	Hubei	2020	Pummelo
cp100	Wanbaiyou	Peels	Hubei	2020	Pummelo
cp101	DMJ	Peels	Yunnan	2020	Citrus-related genera

## Sheet: Table S2
Table S2. Average of two biological replicates of 403 metabolites in 22 accessions.
Compounds_ID	Compounds_name	Class	Subclass	Identified	Ions	Q1	Q3	Retention time (min)	Metabolites levels higher in pummelo	Bioactive metabolites	Bioactive function	Reference	Kegg_id	wilcox Pvalue pummelo-wild citrus (peels)	Fold change, pummelo/wild citrus (peels)	wilcox Pvalue pummelo-Citrus-related genera (peels)	Fold change, pummelo/Citrus-related genera (peels)	wilcox Pvalue pummelo-wild citrus (fleshes)	Fold change, pummelo/wild citrus (fleshes)	wilcox Pvalue pummelo-Citrus-related genera (fleshes)	Fold change, pumelo/Citrus-related genera (fleshes)	cp090	cp093	cp095	cp096	cp098	cp101	cp011	cp012	cp030	cp074-2	cp081	cp082-2	cp094	cp017	cp018	cp022	cp025	cp031	cp032	cp061	cp099	cp100	cf090	cf093	cf101	cf095	cf096	cf98
mc001	D-Glucuronate	Others	Carbohydrate	Putative	H-	193.05	71	0.74					C00191	0.173776	0.113324	0.035964	0.214011	0.135746	0.231996	0.952801	0.149877	80027	34305.5	14666	40784.5	37911	17699.5	95117	109084	53435	64885	43334	69967.5	60772.5	47826	42182	60094	65363	57165	43838.5	56784	71781.5	49984	170750	60138	37656.5	24202	75770.5	46088.7
mc002	Threonate	Amino acids and its derivatives	Amino acids and its derivatives	Putative	H-	135.05	75	0.79					C01620	0.837063	0.268143	0.272128	0.313726	0.00332168	0.181064	0.035964	0.139772	351106	95196	40074	62241.5	1421989	196175	1006922	271090	221997	227483	280204	241450	708502	698104	419548	225946	344146	337048	163458	262216	398608	189717	316744	86694	73392	20657	37883.5	135173
mc005	Xylose	Carbohydrate	Carbohydrate	Putative	H-	149.05	76.95	1.42	yes				C00181	0.00332168	2.43081	0.0003996	16.7597	0.10036	2.3998	0.028521	3.277	1352	2205.5	584	100	898	3353	65584	100	270	651	497.5	417.5	792	104400	69016.5	42244	21233.5	57038.5	36088	20942.5	66228	94136.5	100	1193.5	1225	515.5	100	166.44
mc006	L-Arabinose	Others	Carbohydrate	Putative	H-	149.05	76.95	1.42					C00259	0.0180911	0.947348	0.00162535	19.9209	0.0543903	4.60539	0.400418	1.31649	100	5848.5	100	751.5	100	100	169054	2176	100	100	100	100	100	125033	75195	48713	16593	67180.5	42817.5	66402.5	81687.5	99702.5	100	1613	2093.5	1296	100	3335.69
mc008	Trihydroxycoumarin hexoside	Phenylpropanoids	Phenylpropanoids	Putative	H-	355.05	191	2.27						0.00524476	0.0401281	0.0027972	0.0189583	0.00148359	0.0275595	0.00177294	0.0138068	4.7783e+06	12942297	19864692	1.43146e+07	557390	531038	137522	9.13802e+06	1.9423e+06	5.20362e+06	6.50906e+06	3.4644e+06	2.81147e+06	196298	188229	406924	57956	28403	583726	256042	552530	99154	429514	17306458	5.40034e+06	4.61156e+06	5.11569e+06	402144
mc009	Sinapyl alcohol	Phenylpropanoids	Phenylpropanoids	Putative	H-	209.1	179.05	3.18					C02325	0.0311189	0.229204	0.863936	0.501576	0.491113	0.424533	0.688911	0.815394	293186	344096	24646	55434	594983	51852	230592	1.29218e+06	368660	256752	39624.5	590884	704188	150270	119497	104762	26977.5	148284	117216	675646	19888	99599	199045	433882	291708	21043.5	6600	188284
mc010	Vitexin-O-pentoside	Flavonoids	Flavones	Putative	H-	563.15	431	4.07	yes	Bioactive metabolites (vitexin) derivatives				0.000699301	25.1213	0.0516209	8.03244	0.00122378	25.051	0.0027972	19.5494	4455.5	100	5293	10797	36251.5	100	4736	5346	1035.5	587.5	1900	3814.5	3842.5	13626	149712	71148.5	8174.5	209140	34640	227441	4437	10451.5	3288.5	1717	325	2211	7039.5	802.139
mc011	trans-Cinnamate	Phenylpropanoids	Phenylpropanoids	Putative	H-	163.05	119.05	4.33					C00423	0.288399	0.0265638	0.76747	0.0390536	0.152402	5.6509	0.0495505	3.68283	11192.5	864	27399	100	2.03024e+06	10289	10362.5	100	95962	2.33168e+06	15497	1087494	26688.5	100	12189.5	10114	14605	44561.5	22260	43880.5	28652	100	6144.5	100	8898.5	29101.5	20548	4.52143e+06
mc013	Luteolin-C-hexoside-C-pentoside	Flavonoids	Flavones	Putative	H-	579.15	459	4.41	yes	Bioactive metabolites (luteolin) derivatives		Imran et al. 2019		0.0311189	0.237129	0.0003996	25.2401	0.0298898	0.411935	0.0003996	47.0863	90371.5	12364	10262.5	21633.5	26318	48672.5	715090	4348824	6.96075e+06	2.03088e+06	152806	2512482	9.31012e+06	7.38486e+06	6442604	7.32656e+06	5.83474e+06	7.44041e+06	7075888	6198285	9064791	9555093	53614	3404	473	9179	2942	56239.7
mc014	Luteolin-acetyl hexoside	Flavonoids	Flavones	Putative	H-	489.1	295	4.81						0.00332168	3.95185	0.0663337	0.200677	0.114161	1.99406	0.0879121	0.215289	3895.5	1278	2036	800	693800	8962	2971	25146.5	1817.5	3571	3836.5	1787.5	2979	22356	28554	86880.5	9175	22850.5	4431.5	57079.5	4303.5	62340.5	2123	100	450	193	547.5	604091
mc015	Stearidonic acid	Lipids	Lipids	Putative	H-	275.2	203	5.91					C16300	0.0115385	54.9857	0.00759241	311.053	0.525054	1.89126	0.17494	3.66437	3896	1122	6066.5	1077	1016.5	477	31605	809.5	2700	100	4284	938.5	49683.5	13291.5	1999670	1347481	1789186	89153.5	117758	430274	759.5	64710	2992	735	581	1516.5	2053	189.706
mc016	Feruloyl rutinoside	Phenylpropanoids	Organic acids	Putative	H-	501.15	397	6						0.173776	0.574072	0.272128	0.510692	0.00102416	4.40415	0.00177294	9.51302	18869	770.5	42246.5	1954.5	4768.5	314.5	14690	22365.5	4535.5	6794.5	14806	3358	4983.5	4034	15359.5	19094	15993	17979.5	33040	15583	8664	6228	14039.5	142.5	131.5	3537.5	1824	31.4217
mc017	Eicosapentaenoic acid	Lipids	Lipids	Putative	H-	301.2	135	6.53						0.173776	0.395342	0.455944	0.00768942	0.24393	0.0501352	0.17494	0.0132074	2948	14437	3431243	744804	176.5	100	634.5	600.5	999.5	58964	2445.5	29663.5	1855	766	833.5	952	722	27948.5	1041.5	914.5	250.5	439.5	278.5	575.5	1041	94214.5	2369.5	62.5413
mc018	Allyloxy-dimethylcoumarin	Phenylpropanoids	Coumarins	Putative	H-	229.1	161	6.9						0.210489	8.94648	0.035964	140.167	0.559867	0.104237	0.442841	0.511702	862.5	4388	325	188.5	201	126.5	2489	263.5	376.5	94586	7999.5	5388	241	704.5	153156	10442.5	119756	732710	5581.5	80243	115.5	2020	238.5	5951.5	13587	100	100	242.226
mc019	O-Phosphocholine	Alkaloids	Alkaloids	Putative	H+	184	125	0.685					C00588	0.289467	0.138876	0.0255744	0.179119	0.557826	0.241992	0.375905	0.268413	1.10698e+06	1274296	566698	927986	1679192	1.29803e+06	1248063	1083290	1544518	1.58551e+06	1445703	2.15737e+06	1247814	1821305	1580379	1.72964e+06	1.5493e+06	1758883	1397509	1573033	986939	2.01707e+06	1912653	2508744	1535408	650226	941597	153005
mc020	4,7,10-Trioxa-1,13-tridecanediamine	Alkaloids	Alkaloids	Putative	H+	221	143	0.696						0.918182	0.244561	0.035964	0.193686	0.394305	0.258369	0.594895	0.297497	1369704	2105068	1419557	1.75245e+06	2256935	1700841	896013	779508	1103604	1.64591e+06	1548230	2.16852e+06	1656532	984850	1.03316e+06	1056206	953468	1.25897e+06	1.28854e+06	1985312	1241486	2.22863e+06	1428445	2.0824e+06	1275268	1.03925e+06	1165688	63447
mc021	(R)-3-Hydroxybutanoate	Others	Organic acids	Putative	H+	105	45	0.76					C01089	0.0229021	0.46675	0.0255744	0.621036	0.0297692	0.199221	0.0155088	0.113596	88220	20689.5	12421	23733.5	104955	28169.5	60467.5	51993.5	67095.5	78051.5	50251	80739	43238	89802	93182	120757	162182	137959	72513.5	107258	55461	57696	159090	126070	98876.5	23716	32685.5	98876.5
mc022	O-acetyl-L-serine	Amino acids and its derivatives	Amino acids and its derivatives	Putative	H+	148.1	84.1	0.856					C00979	0.680594	0.480561	0.011988	1.18172	0.00939934	0.616829	0.00260745	1.61256	4.26404e+06	1981772	1676650	790159	457496	1235162	4.49001e+06	1.30573e+07	3.58611e+06	1014399	3963617	855190	2884904	6053345	2.08062e+06	3097793	3.71721e+06	2781913	8.64604e+06	1.70415e+06	4296153	7972682	5.86856e+06	2.2378e+06	517882	1702288	940342	517882
mc023	Pro+2hexoside	Amino acids and its derivatives	Amino acids and its derivatives	Putative	H+	458.2	116.05	0.857						0.837063	0.430469	0.0495505	1.02702	0.00939934	1.00519	0.0214396	1.08983	736718	876296	609878	4.83479e+06	9884344	4053409	2.76977e+06	2975210	10914349	6.03726e+06	6846156	1.34789e+07	1.54183e+07	5.04946e+06	1575747	8.41994e+06	19386454	9.88785e+06	9.85203e+06	8152286	2477442	10409659	728103	1.10799e+06	3.95089e+06	746950	5.59342e+06	6.53321e+06
mc024	Nicotinate ribonucleoside	Vitamins	Vitamins	Putative	H+	256.2	124.1	0.862						0.299126	0.178966	0.327672	0.123094	0.185141	0.346205	0.954645	0.341563	1759379	144290	1.4782e+06	1.88229e+06	2.3851e+06	79269.5	517202	1.62367e+06	715193	645190	502740	364674	1833018	301810	508610	571484	455252	822096	500874	595503	1046713	450091	3.50137e+06	74095	80397	804016	824778	690322
mc025	Ala+2hexoside	Amino acids and its derivatives	Amino acids and its derivatives	Putative	H+	432.15	90.05	0.873						0.757692	0.585588	0.223776	0.263536	0.00246249	2.01261	0.0516209	0.57325	178948	163702	747802	10009657	253754	205348	501446	479255	1.8591e+06	669268	453759	1423658	682582	869206	560770	541610	2.31831e+06	318400	1413347	346142	196435	1.08228e+06	153262	94331.5	127406	1667564	16147160	116518
mc026	Cytidine	Others	Nucleotide and its derivatives	Putative	H+	244.1	112.05	0.874					C00475	0.00034965	0.178754	0.327672	0.167685	0.00173717	1.16685	0.00258435	2.25325	550782	52405	730834	1.33167e+06	1.68018e+06	63780.5	726595	627289	759782	546642	855514	451619	858580	104270	400302	410554	211919	262299	390548	528140	164700	447234	746174	69033	148309	1.50523e+06	6.96839e+06	624590
mc027	Trigonelline	Alkaloids	Alkaloids	Putative	H+	138.1	94.2	0.876					C01004	0.0548951	0.141418	0.954645	0.0485115	0.00148359	0.0523618	0.952969	0.0404199	5884887	6883.5	606695	71654.5	7.04748e+06	5293.5	635641	394985	760044	30843	2833901	188543	608036	89631.5	400216	111061	95819	31225.5	309672	316434	98025	139932	19669901	21743.5	15127.5	652132	128958	551549
mc028	L-Asparagine	Amino acids and its derivatives	Amino acids and its derivatives	Putative	H+	133.05	74.05	0.879					C00152	0.173776	3.61067	0.688911	0.754589	0.112075	0.580618	0.595225	0.19948	4.14547e+06	1.07787e+07	3186158	2.29041e+06	717069	2073839	1.03472e+06	341447	597230	33365.5	3390762	168976	88080	130945	109088	3025096	8.752e+06	656916	4.43548e+06	7107081	90601.5	6540721	5.13146e+06	2.59237e+07	5.60249e+06	2.11765e+06	6029424	5.60249e+06
mc029	Threonine	Amino acids and its derivatives	Amino acids and its derivatives	Putative	H+	120.05	74.05	0.88					C00188	0.596358	0.382618	0.767875	0.498969	0.0717351	0.681301	0.00382162	2.05009	41065.5	12804.5	37174.5	100	100	12998.5	21087.5	46239	26958.5	14842	32712	8900	7860.5	23731.5	9140.5	17554.5	21490	11738.5	46846	11729	3820.5	13120.5	40098.5	10856	5531	29051	58169.5	5531
mc030	Gly+2hexoside	Amino acids and its derivatives	Amino acids and its derivatives	Putative	H+	418.15	145.05	0.88						0.791146	0.935959	0.479107	0.503619	0.026114	1.27439	0.215515	0.69765	100	44226.5	6039	17751	2458	19572.5	3726.5	100	20326.5	6810.5	7192	13323	5112	14782	1482	3091.5	16101	2095	29120.5	100	3472.5	9479	17988.5	86618.5	100872	5925	52197.5	15169.4
mc031	sn-Glycero-3-phosphocholine	Lipids	Lipids	Putative	H+	258.2	104.2	0.88						0.168488	0.197751	0.455944	0.0647391	0.918182	0.286836	0.327672	0.177852	2695087	46191.5	48452.5	35308	154381	5323	134634	134924	109014	21515.5	637890	27844.5	74167.5	90695.5	54767	31935.5	152918	7609	43232	23413	19343.5	36461.5	3.53779e+06	22728.5	100	32544	21581	967824
mc032	Thr+2hexoside	Amino acids and its derivatives	Amino acids and its derivatives	Putative	H+	462.2	120.05	0.884						1	0.709739	0.0663337	0.923681	0.00212669	1.48831	0.00385323	1.86273	30013	38789	96028	400322	33071.5	41450	87883	85892.5	304941	120946	151551	87597.5	132432	233526	107992	101963	156272	82591.5	541142	72053	56655.5	178805	47020	16389	7590.5	41376.5	291456	8906.32
mc033	L-Alanine	Amino acids and its derivatives	Amino acids and its derivatives	Putative	H+	90.1	44	0.89					C00041	0.252273	0.928775	0.954645	0.705123	0.203342	0.820527	0.262037	0.489595	48642.5	1168	33873	190562	7236	7322	24329.5	75526.5	38476.5	11965.5	14269.5	85447.5	5787.5	12428.5	9127	15456.5	182696	8960.5	10985	16058	1156.5	12809.5	142246	34173.5	8724	580168	2423068	8724
mc034	Isoleucine	Amino acids and its derivatives	Amino acids and its derivatives	Putative	H+	132.1	86	0.89					C16434	0.606468	0.417857	0.388412	0.470065	0.0717351	0.340259	0.0514119	0.375718	19252	7672.5	13093.5	6931.5	14272.5	100	4219	18196	9181.5	4417.5	15743	23738	4986	6489	3344.5	6944.5	26925.5	5530	11959.5	9134	2970.5	5902.5	32488.5	15555.5	14032	51437	123201	14032
mc035	Ser+2hexoside	Amino acids and its derivatives	Amino acids and its derivatives	Putative	H+	448.15	106.05	0.89						1	0.424879	0.113487	0.862121	0.00253627	0.93789	0.000799201	1.08132	424366	407575	242497	1.08218e+06	249129	658718	561237	504248	3.1385e+06	536578	598142	537784	1.37797e+06	737516	552596	998692	699348	440296	1866567	535212	398710	1.78876e+06	435779	519854	345103	223136	1420559	330587
mc036	Val+2hexoside	Amino acids and its derivatives	Amino acids and its derivatives	Putative	H+	460.2	118.1	0.894						1	0.43492	0.0495505	0.622303	0.000699301	1.21559	0.0255744	0.767034	294364	351092	642626	4512704	354682	269431	560334	395660	3.42656e+06	1053982	1.96203e+06	2.01049e+06	1.31615e+06	1657352	887210	1202684	2061492	842166	3.44177e+06	714638	422662	1492499	283276	199761	209415	769342	5.76091e+06	430547
mc037	Asn+2hexoside	Amino acids and its derivatives	Amino acids and its derivatives	Putative	H+	475.2	133.05	0.896						0.173776	4.13613	0.954645	1.27074	0.0127982	1.22295	0.44325	0.531954	1.59495e+06	5.30333e+06	1783690	1.67081e+06	545569	1.48154e+06	501740	111407	694258	16890	2.94335e+06	82979	86761	100436	86917	2283968	6.59031e+06	441575	4373277	6.15969e+06	47858	6.48306e+06	1269643	4.10024e+06	1.92887e+06	621254	4099195	2.10238e+06
mc038	Asp+2hexoside	Amino acids and its derivatives	Amino acids and its derivatives	Putative	H+	476.15	134.05	0.903						0.210489	0.69791	0.035964	0.992244	0.0164336	0.719959	0.0003996	2.138	659968	1.23056e+06	1.02527e+06	1.05823e+06	132110	632588	1869501	667485	1.96506e+06	283586	1781379	280035	1013047	1.8208e+06	702408	2.02376e+06	1340336	1.02395e+06	3.43041e+06	1.60865e+06	696772	3370396	582836	869774	462138	762842	1631334	744519
mc039	Spermidine	Alkaloids	Alkaloids	Putative	H+	146.15	72.1	0.909					C00315	0.0020979	0.0547886	0.011988	0.00268452	0.168174	0.377359	0.0516209	2.74534	185745	20978.5	1951950	214956	5210.5	14915	10192.5	56624.5	5814.5	7673	17701.5	25968	12862.5	3678.5	5790	4279	5483	3885.5	6497.5	6417.5	6446.5	7350	459970	227913	9305.5	1906942	74142.5	9305.5
mc040	Acetylcholine	Alkaloids	Alkaloids	Putative	H+	146	43	0.93					C01996	0.469755	0.443105	0.327672	0.413826	0.111546	0.389525	0.595225	0.290128	2.64415e+06	4.51062e+06	1181277	1435554	2.21568e+06	705111	1254049	2.85158e+06	1.74826e+06	2008674	1938295	2.31746e+06	1711010	1788979	2.67625e+06	3.73364e+06	1951212	5.00536e+06	1812356	2.70314e+06	1487951	1744004	2.79047e+06	5064023	4342724	2187185	1904518	4342724
mc041	Proline	Amino acids and its derivatives	Amino acids and its derivatives	Putative	H+	116.05	70.05	0.95					C00148	0.606468	0.794109	0.528671	1.3252	0.750646	0.472077	0.813172	0.519033	1398139	889932	277587	1075285	4281367	2.53476e+06	1.89614e+06	2.81558e+06	1946968	1.04556e+06	3392512	7123530	2.13885e+06	545244	306533	3.31187e+06	10612789	4.16411e+06	1.42701e+06	4374185	687122	1727805	3.13234e+06	2.33133e+06	5.00845e+06	615645	1.97852e+06	5.00845e+06
mc045	Valine	Amino acids and its derivatives	Amino acids and its derivatives	Putative	H+	118.1	72.1	1					C00183	0.536014	0.41816	0.479107	0.641452	0.63208	0.303878	0.0584392	0.486527	1094191	515770	676798	1.61534e+06	528588	286266	767127	1.02724e+06	1783914	598523	1814647	1.79129e+06	658962	706300	495802	1.14665e+06	2554845	823054	1619660	859598	241621	708112	2.38751e+06	994622	530678	2.62786e+06	5094791	530678
mc046	Octopamine	Alkaloids	Alkaloids	Putative	H+	154	91	1					C04227	0.680594	0.508688	0.688911	0.364715	0.0341257	0.03816	0.0111381	0.0232389	847444	378456	9405	27536.5	1.25416e+06	127300	26636.5	1.50223e+06	13880	91593	493514	64110	19899.5	30051.5	85192	127953	91483.5	891972	60046	61015.5	33440	136792	295104	24310	63104	7949.5	4985.5	63104
mc047	Diethanolamine	Alkaloids	Alkaloids	Putative	H+	106	42	1					C06772	0.837063	0.330178	0.906102	0.406999	0.111546	0.422616	0.0665202	0.462121	309516	234965	127129	289646	51572.5	100436	148868	235222	567462	113122	161242	160146	214933	122868	100359	249615	298922	100592	261986	218868	67511	224374	399470	866864	224816	193244	334260	224816
mc048	Catechin	Flavonoids	Flavanols	Putative	H+	291.1	139	1.058					C06562	0.168488	1.19005	0.215515	1.00315	0.000174825	0.0257013	0.388412	0.0597892	17260	51470	9822.5	7031	14721	57635.5	46736	42343.5	3658.5	19891.5	13038.5	21654	8003	141196	7168.5	100	4086	11213	8995	100	18477.5	9973	18994.5	8805.5	13178	388972	30852	569553
mc049	Carnitine	Alkaloids	Alkaloids	Putative	H+	162.1	74.1	1.077					C00318	0.00122378	0.0627913	0.455944	0.03093	0.289467	0.083532	0.952927	0.0754238	995116	145203	9.02393e+06	7382700	182844	31429.5	349468	638501	643818	1.54459e+06	331030	5935428	764230	153696	169337	223792	235838	147391	485698	342307	76835	135248	942134	170962	118310	5834706	5236348	118310
mc050	N1-Acetylspermine	Alkaloids	Alkaloids	Putative	H+	245.25	112.1	1.079						0.00690912	0.186622	0.479107	0.173943	0.00144795	0.989138	0.00256138	1.79267	127060	70334	261524	469189	376092	66147	259562	169478	239932	188144	272650	128514	231840	40998	144006	137872	86576	82365.5	127016	163810	76572.5	187674	121778	46313	56816	254502	1464812	91089
mc051	Thiamin	Others	Nucleotide and its derivatives	Putative	H+	265.1	122.1	1.082					C00378	0.0311189	0.144723	0.528671	0.242702	0.407867	0.443656	0.327672	0.186903	2.23424e+06	53370	1336141	2381760	4.20717e+06	14699.5	823030	5840804	4.95511e+06	1.4091e+06	1.5534e+06	422430	5.00605e+06	877706	546398	567080	440405	574496	443788	2.43915e+06	271678	387718	8.63498e+06	65873.5	83142.5	557950	532728	5.42274e+06
mc052	Guanine	Others	Nucleotide and its derivatives	Putative	H+	152	135	1.083					C00242	0.0227578	0.224933	0.528671	0.228973	0.457725	0.622405	0.00933059	1.64081	237268	19634	242522	207892	766110	13648	223300	414038	227528	326920	191644	212793	169855	91155	162856	148490	152734	154252	227982	241274	22780	46797.5	364481	107556	127682	201753	582861	127682
mc053	Pyridoxine O-glucoside	Vitamins	Vitamins	Putative	H+	332.15	152.1	1.086						0.299126	0.278177	1	0.368124	0.252273	0.217569	0.775624	0.154888	17412218	21480610	5885953	6563731	8530894	6197458	6740537	2.89838e+07	1.92432e+07	9.38232e+06	9690766	7.11654e+06	2.08497e+07	5298666	7.04006e+06	1.21482e+07	1.78379e+07	8.81943e+06	1.4473e+07	1.43477e+07	3768585	7537948	8.40371e+06	13960973	2.39907e+07	1.48729e+06	3.25967e+06	4.51818e+06
mc054	NAD	Vitamins	Vitamins	Putative	H+	664.1	136.1	1.088					C00003	0.918182	0.516028	0.144655	0.323516	0.00939934	1.0105	0.952758	0.308387	512813	985070	742766	1153655	2066147	390310	481482	520173	853534	186424	715104	435526	1.08714e+06	194866	223271	596810	911920	281386	731306	1.57311e+06	317336	560169	1316329	649910	1066430	2230816	2116341	1.6068e+06
mc055	Ornithine	Others	Nucleotide and its derivatives	Putative	H+	133	70.1	1.089					C00077	0.299126	5.33219	0.954645	2.13428	0.184817	0.383773	0.314302	0.157189	77429.5	61704.5	31344.5	33598.5	25110.5	32867	13251	23462	10287.5	1340.5	45292	24721.5	4018	3766	8158.5	41365	138614	10668.5	43811	357220	11126	192824	190482	861308	430786	90469	248666	430786
mc056	Pyridoxine	Vitamins	Vitamins	Putative	H+	170.1	134.05	1.097					C00314	0.918182	1.28233	0.0495505	0.342117	0.0127982	0.545187	0.859185	0.176704	1.01654e+06	416568	286805	356334	377772	38827	90980	79658.5	147285	49139.5	163348	55622.5	189891	25054	53503	166355	241472	77868	235544	669916	18032	34147	1.19253e+06	456726	464482	672405	1.70764e+06	464482
mc057	NADP	Vitamins	Vitamins	Putative	H+	744.1	136.1	1.099					C00006	0.114161	0.495146	0.0663337	0.37853	0.026114	0.768593	0.237332	0.482341	9456	19344	12571	53850.5	15348.5	25829	10935.5	36516	27299.5	4214	13615	12311	16762.5	1026.5	2797	16002	16225.5	2661	4661.5	35779.5	1885.5	6812.5	8008	7757.5	11759.5	32763.5	7979	26281
mc058	L-Leucine	Amino acids and its derivatives	Amino acids and its derivatives	Putative	H+	132.1	86.1	1.1					C00123	0.141608	0.41594	0.455944	0.362556	0.957604	0.389612	0.0512032	0.839149	772220	83069	200338	392019	528801	20877	162461	498194	191820	123226	245180	675651	134608	138597	52690.5	133276	618604	92598.5	231008	220566	27071.5	66804	1.62926e+06	358615	264696	1712597	5.34202e+06	264696
mc060	Synephrine	Alkaloids	Alkaloids	Putative	H+	168.1	42	1.21					C04548	1	0.236091	0.775624	0.0249927	0.00584794	0.403962	0.0516209	0.161935	4029328	100	113290	109542	15757412	37111.5	133384	217822	91834	121500	1.72461e+06	80003.5	106702	71529.5	151547	166432	376789	121175	343072	169308	58127	90442.5	2207981	78464	168432	69178.5	193779	16726.1
mc061	p-Coumaryl alcohol	Phenylpropanoids	Phenylpropanoids	Putative	H+	151	91	1.25					C02646	0.289467	0.343405	0.768077	0.0603429	0.87366	1.12335	0.193653	0.193087	883786	100	60332.5	92394	3.61266e+06	90315.5	37069	58746.5	110564	80670	468245	129370	86977.5	51490	25060	178566	240998	139430	192058	142144	142232	119414	498325	25959.5	36469.5	36733.5	33353	36469.5
mc062	Pyridoxal	Vitamins	Vitamins	Putative	H+	168.05	94.05	1.25					C00250	0.0311189	0.212228	0.906102	0.0705953	0.0341257	0.421055	0.0667652	0.287523	1798873	159018	360242	379252	8.05418e+06	50787.5	385564	760162	377072	568306	692696	390568	1017789	301957	360026	516068	324814	662608	365316	307192	292049	654920	1.17674e+06	98607	176369	178289	270202	176369
mc063	Aspartic acid	Amino acids and its derivatives	Amino acids and its derivatives	Putative	H+	134.05	88	1.26					C00049	0.138072	0.782319	1	0.409754	0.0311189	0.125896	0.515364	0.195275	5374.5	53416.5	39722.5	25473.5	6856	14426	21869.5	6797.5	18187.5	100	20026	3594.5	18193.5	13607	4078.5	26382.5	22340.5	17841.5	42873.5	36307	9203	28451.5	7904	53520	21699	70356	166449	21699
mc064	Triethanolamine	Alkaloids	Alkaloids	Putative	H+	150	132	1.26					C06771	0.606468	0.397047	0.775624	0.0457842	0.669937	0.211726	1	0.0347287	799941	6331.5	6733.5	51285.5	3373062	5950	19595.5	45739	30116.5	65212	385174	13356.5	11659	9820	23065.5	34102.5	131592	17043	75694.5	56388	2335	3862.5	438204	18074.5	7555.5	13557.5	8919	7555.5
mc065	Glutathione, oxidized	Amino acids and its derivatives	Amino acids and its derivatives	Putative	H+	613.15	484.1	1.3						0.837063	1.24038	0.223776	0.69955	0.000174825	2.79614	0.00479521	1.14023	127561	393968	552156	157718	463528	188196	125443	80649	130000	26475	337124	27643.5	511722	78049	84829	431856	246312	72092	393207	952006	22584.5	86254	278098	64444	153858	427756	120293	103770
mc066	Niacinamide	Vitamins	Vitamins	Putative	H+	123.05	80.05	1.318					C00153	0.0229021	0.259032	0.637051	0.325378	0.00939934	0.920986	0.00175613	1.59086	100	419211	223712	3214	232413	30579.5	119551	450730	190898	148326	103708	211797	107452	100	89896	93607.5	155526	64665.5	108813	181538	9632	29719	437290	351541	301162	277465	513891	301162
mc067	N-Hydroxy-L-tryptophan	Amino acids and its derivatives	Amino acids and its derivatives	Putative	H+	221.1	158.4	1.319						0.265676	0.200343	0.376333	0.111043	0.606468	0.309236	0.00759241	0.0581689	1295183	167366	1134635	2809676	254446	40073	102128	295032	162700	1.92699e+06	429306	375846	394732	77108	187735	433552	163351	363224	281678	356251	188121	108716	919620	88285	107554	225740	495914	912054
mc068	Phosphocreatine	Alkaloids	Alkaloids	Putative	H+	212.1	194.1	1.34					C02305	0.266028	0.318761	0.954645	0.470304	0.00686786	0.198244	0.110972	0.224801	7456.5	4805.5	25776.5	6137	63034	12841.5	100	47833.5	16393	68232.5	7914.5	18866.5	47305.5	100	9519	28529	14608.5	10338	6852.5	22638.5	35113.5	4108	82875.5	9310.5	19430	8609	49835.5	19430
mc069	Guanosine	Others	Nucleotide and its derivatives	Putative	H+	284.1	152.05	1.357					C00387	0.112075	0.335519	0.768077	0.375233	0.0901008	0.937358	0.0027972	2.2429	77073	34356.5	108064	130662	460034	34520.5	233964	139446	133876	248920	45130.5	74872	225933	40862.5	86827	66825.5	86801	104876	302879	119912	22979.5	37874.5	207017	29319.5	120255	55428.5	466260	105467
mc070	2'-Deoxyinosine-5'-monophosphate	Others	Nucleotide and its derivatives	Putative	H+	333.1	137.1	1.358						0.210489	0.281121	0.388412	0.306787	0.124268	0.259816	0.952969	0.180443	596326	657990	207260	314780	411322	240712	222059	854755	542840	269376	364004	210756	628000	162194	208574	359377	525386	257845	408966	521352	141468	241582	377692	415712	683608	251570	202126	289498
mc071	(-)-Norepinephrine N-hexoside	Alkaloids	Alkaloids	Putative	H+	332.15	314.1	1.36						0.252273	0.268268	1	0.390969	0.265676	0.209733	0.636749	0.197757	8162427	8316671	2649244	2762143	3146315	2129884	2.75389e+06	14374635	7804581	4.58127e+06	4.1669e+06	3437768	9.07179e+06	2322341	3.0784e+06	5109863	7.5844e+06	3.69599e+06	6022956	6.43087e+06	1510171	2.90473e+06	4.42846e+06	5363059	9378084	686912	1564066	1.89776e+06
mc072	Tyrosine	Amino acids and its derivatives	Amino acids and its derivatives	Putative	H+	182.1	165.05	1.38					C00082	0.0907343	0.52863	0.528671	0.806835	0.289467	0.449999	0.215515	0.672672	51421	19806	55134	189055	104708	7031	17877	105442	208352	37668.5	85066	233928	72281.5	9606	8774	24693	244238	37575	22047.5	123794	7750	14495	96899	21100	115540	109631	415096	115540
mc074	N-acetylneuraminic acid	Others	Carbohydrate	Putative	H+	310.1	292.3	1.53						0.837063	0.211533	1	0.297682	0.289467	0.480707	0.0337357	4.82316	41346.5	100	2517	21174	43229.5	1114.5	3510.5	4653	5921	7640.5	16930.5	48375.5	92716	4124.5	19241.5	8535.5	16129.5	17191.5	9877	7966	20070.5	5291.5	19481	2308	1668	100	6781	3486.7
mc075	N-methltyramine	Amino acids and its derivatives	Amino acids and its derivatives	Putative	H+	152	91	1.56						0.82792	0.025439	0.300862	0.00152706	0.00730142	0.0898515	0.0418826	0.000389915	28712524	100	3045.5	39433.5	1948362	100	2466	9374.5	100	599	2.13263e+06	4994.5	100	100	100	23378	5185	1363.5	5577.5	25412.5	100	100	2.35521e+07	2306	100	100	19982	2088
mc076	Xanthosine	Others	Nucleotide and its derivatives	Putative	H+	285	153	1.584					C01762	0.0164336	0.252822	0.144655	0.180454	0.0711539	0.485522	0.00318894	1.14339	1766118	754248	1522642	1283187	5.75771e+06	415485	1.15506e+06	1437825	1643746	1574741	934742	875818	1.95385e+06	317722	764560	687404	766020	1049914	1499107	1426524	324476	421908	1240617	637682	1.40759e+06	913982	2.20844e+06	172500
mc077	Crotonoside	Alkaloids	Alkaloids	Putative	H+	284.1	152.1	1.585					C08432	0.10061	0.287347	0.775624	0.227548	0.0417832	0.762331	0.0015984	1.89236	1205988	413198	1764639	1814000	8224756	379684	1.66595e+06	2230536	2.29128e+06	2344418	1095724	1162920	1960737	460023	1222109	1100955	1131979	1458867	2.47333e+06	1952136	315265	574938	1826073	509006	917550	1.40847e+06	4116771	969690
mc078	Phe+2hexoside	Amino acids and its derivatives	Amino acids and its derivatives	Putative	H+	508.2	166.1	1.589						0.0565563	0.911998	0.262464	0.662616	0.24393	0.363034	0.111292	0.0434933	5479	297371	31861.5	81709	118310	477171	35867.5	17927.5	62502.5	323687	50031	308936	58782.5	126578	185156	135369	403992	433254	64603.5	314456	134988	148080	1662.5	53998	534988	30153	51806	402644
mc080	Benzamidine	Alkaloids	Alkaloids	Putative	H+	121.1	104.1	1.625					C01784	0.95776	1.00245	0.954645	0.605286	0.524135	0.425533	0.17494	0.518625	476564	18977	245508	521184	218427	4433.5	61351	170460	214872	29061.5	294842	72997.5	202574	170480	123276	275878	488742	104946	58718	499620	20644.5	27878.5	797328	123926	140068	824314	2.1619e+06	140068
mc081	Homocystine	Amino acids and its derivatives	Amino acids and its derivatives	Putative	H+	269.1	135.9	1.665					C01817	0.114161	0.171094	0.775624	0.148741	0.000174825	1.58997	0.0003996	2.4797	205878	153762	126938	454992	2.03353e+06	122383	343741	537105	688797	441587	200856	186097	743420	101834	288222	215734	249214	321262	473606	248455	123226	289656	454448	74485.5	146313	68449	542526	113595
mc082	Adenosine	Others	Nucleotide and its derivatives	Putative	H+	268.1	119.05	1.69					C00212	0.0711539	0.151295	0.688911	0.133541	0.000174825	1.79078	0.0003996	3.14345	2492631	580759	1178863	5178447	2.58234e+07	1206312	3.72416e+06	6375057	7386932	5.96825e+06	2.4526e+06	2488228	9150280	1040763	3.13494e+06	2.46013e+06	2797239	3641219	5035570	2974296	1260624	2.73201e+06	5.95987e+06	306734	1.25134e+06	868050	6.86569e+06	1.01137e+06
mc083	N,N-dimethyltyramine	Alkaloids	Alkaloids	Putative	H+	166	91	1.72					C06199	0.606468	1.17966	0.688911	0.658203	0.458057	0.433502	0.124831	0.479513	2606150	117474	2122348	5500761	2280927	56685.5	314100	1.22518e+06	1274209	351926	2.66001e+06	911984	1519533	744905	620768	1.69023e+06	3629200	507263	305140	5303423	112590	170075	5.15088e+06	710620	778536	6060954	2.87151e+07	778536
mc084	Xanthine	Others	Nucleotide and its derivatives	Putative	H+	153	110	1.735					C00385	0.00332168	0.107297	0.144655	0.102836	0.0388645	0.271414	0.215515	0.473243	329579	150981	192510	14532	429343	46991.5	142918	314165	271256	59592	218278	102777	192478	12633	35880	57410.5	74404.5	64218.5	89123	98950.5	42490.5	60805.5	271344	152178	311059	92595.5	98397	311059
mc085	Phenylalanine	Alkaloids	Alkaloids	Putative	H+	166.1	120.1	1.75					C00079	1	0.817563	0.606993	0.510139	0.313187	0.324386	0.286248	0.316654	83202.5	19274.5	92237.5	169502	54803.5	12861.5	23029	38747	75041	7119	71520.5	15745.5	83195.5	50196.5	22522.5	74789	120455	37890	14097.5	131188	14812.5	17624.5	115587	37699.5	38462.5	209970	443722	38462.5
mc086	Xylonate	Others	Carbohydrate	Putative	H+	167.05	91.05	1.75					C00502	0.469755	0.235723	0.144655	0.160448	0.915577	0.214554	0.813336	0.225678	207032	818115	119900	274478	153640	54209.5	601504	197403	121920	29329.5	210451	19213	112487	84811.5	87068.5	168015	132188	63141.5	148040	179413	10320.5	98606.5	149870	65625.5	105252	282282	339889	105252
mc087	Serotonin	Alkaloids	Alkaloids	Putative	H+	177.1	160.05	1.77					C00780	0.00786713	0.0157603	0.0879121	0.297847	0.026114	0.0226101	0.287982	0.113768	33497	40720	100	35313.5	147251	105722	49729	296113	5597274	134365	10332	76751	1.83028e+06	6018.5	8095.5	5973.5	95874.5	18951.5	3554	31404	17974	20405.5	12681	299943	12309.5	100	2286	12309.5
mc088	Inosine	Others	Nucleotide and its derivatives	Putative	H+	269	137	1.79					C00294	0.0115385	0.127737	0.775624	0.106314	0.00034965	3.16998	0.00177294	8.83168	41464.5	38237.5	29646.5	134613	950384	20678	66674	206934	216047	246906	82998	107998	252242	25553	83874	52988.5	67417.5	74646.5	105810	95213.5	29033	59609.5	125731	21249.5	17246.5	16779	142964	19100
mc089	Adenosine O-ribose	Others	Nucleotide and its derivatives	Putative	H+	400.2	136.1	1.806						0.0229021	0.112912	0.144655	0.0867261	0.0708991	0.0263724	0.050786	0.0611424	277810	1.75622e+06	2388917	788224	209438	610858	197692	752746	821837	726086	1.44993e+06	969923	486566	338187	345532	324762	229726	469635	366016	607974	267170	204932	190586	567755	503596	589261	293590	376079
mc090	N-Caffeoylspermidine	Phenamines	Phenamines	Putative	H+	308.2	163.2	1.83						0.351049	0.2325	0.954645	0.219377	0.0796017	0.0775801	0.124831	0.679633	165296	4035.5	88419.5	131460	2485.5	8624.5	193466	29806	41609.5	2158.5	58021	24958.5	90662	56279.5	38867	70651.5	76635.5	41999	64465.5	79550.5	56713.5	98381	77952.5	57552	40793.5	152570	137124	187508
mc091	4-(2,6,6-Trimethylcyclohexa-1,3-dienyl)but-3-en-2-one	Terpenoids	Terpenoids	Putative	H+	191.15	145.05	1.88						0.124545	0.176267	0.859185	0.122442	0.124268	0.262513	0.554982	0.474615	100	648	45737.5	4975	18065	100	100	2019	3675.5	9754	13028.5	22689	5159.5	100	2504	3166.5	1194	1941.5	3733	7012	430	2533	19861	2400	4336.5	207.5	13559.5	4336.5
mc092	Succinyladenosine	Others	Nucleotide and its derivatives	Putative	H+	384.2	252	1.883						0.0417832	0.165098	0.272128	0.0616981	0.11181	0.266373	0.408977	0.205722	166738	107187	1486282	1.53466e+06	193754	30348.5	115898	313763	279277	88105	193772	175293	368124	84241.5	127474	168789	125182	63463	84320.5	199460	79296	134626	205355	79119.5	53789.5	332355	551649	146320
mc093	Cysteine	Amino acids and its derivatives	Amino acids and its derivatives	Putative	H+	122	59	2					C00097	0.173776	1.49971	0.0495505	1.93233	0.00102416	2.36688	0.00168993	9.82325	16568	21949	29577	9779.5	7690.5	100	1653	3764	15800	11958	51020.5	18203	26373	15975.5	50914.5	42029	149111	23005.5	11824.5	58449.5	10527.5	41143	14846.5	14811	2911	15035.5	13655.5	2911
mc094	N2,N2-Dimethyguanosine	Alkaloids	Alkaloids	Putative	H+	312.3	180.2	2.016						0.00786713	0.102291	0.0003996	0.0275225	0.0311189	0.0892062	0.0003996	0.0509545	140185	53479	723152	623849	76859.5	68759	57806.5	140795	95751	24608.5	90383	29027	90962	17804.5	30495.5	26280	43244.5	22823.5	19934	21235	41842	18663	110154	151502	124613	506935	927257	185867
mc095	N-(9H-Purin-6-ylcarbamoyl)threonine	Amino acids and its derivatives	Amino acids and its derivatives	Putative	H+	281.1	162.2	2.034						0.173776	0.180142	0.181019	0.337042	0.0222596	0.124971	0.47713	0.221401	828716	325586	423128	827314	170729	111771	394892	1.37219e+06	732744	714030	565484	651688	1434720	585701	627627	521660	456773	446007	873274	936392	372030	454559	548715	85487.5	154279	231128	302936	1552.09
mc096	Xanthurenic acid O-hexoside	Others	Nucleotide and its derivatives	Putative	H+	368.1	206	2.04						0.299126	0.25394	0.0255744	0.598694	0.339694	0.0771108	0.0290951	0.0473882	1894.5	123392	164252	228770	128722	84634.5	117106	340988	135223	422620	302742	329816	363992	238762	285358	162484	158592	299406	243498	454115	272482	96669.5	5234.5	104628	40350	60138	45086.5	52888
mc097	10-Formyltetrahydrofolate	Vitamins	Vitamins	Putative	H+	474.2	327	2.113					C00234	0.918182	0.53659	0.181019	0.323086	0.524442	0.284056	0.0983573	0.224158	49116.5	59738	60783	21563	101250	6016	39423	35353	35217	6462.5	43805	14555.5	34845	7530.5	11659	53614	29692	13932	41463.5	48501.5	12764	46812	43111	49855	45978	18025.5	18594.5	34646.1
mc098	N-Feruloylspermidine	Phenamines	Phenamines	Putative	H+	322.2	177.2	2.173	yes					0.0115385	1.43605	0.0003996	16.7631	0.0197829	0.728346	0.0003996	538.744	119842	1259	9403	100	9513	51963.5	2288879	35323.5	9690.5	27116.5	207174	38675.5	8999	659944	633888	570189	1.15714e+06	639489	1317919	1.60676e+06	3095971	1135940	21851	2995	2715.5	100	2310.5	1587.57
mc100	Kynurenic acid	Alkaloids	Alkaloids	Putative	H+	190.05	144	2.238					C01717	0.757692	0.393329	0.528671	0.049805	0.524748	0.429295	0.952927	0.0999608	2.76879e+06	109662	10711530	5576238	78941.5	25326	164252	727442	11621	133736	408190	1329858	71694	48218	200832	673976	123204	70015.5	260474	495078	75712	181602	2.56427e+06	122512	54633	976056	1196180	54633
mc101	Xanthurenic acid	Amino acids and its derivatives	Amino acids and its derivatives	Putative	H+	206.05	160.05	2.27					C02470	0.536014	0.291474	0.455944	0.244282	0.10036	0.370057	0.595225	0.279956	722403	901625	2861178	4520551	1522063	223093	753936	1.18489e+06	246409	3617077	2080257	1975324	654073	383756	644174	1.49972e+06	669650	1.19926e+06	1.30946e+06	1.94967e+06	1214847	495334	2201123	439120	409014	713260	2.05531e+06	409014
mc103	Gentiopicrin	Phenylpropanoids	Coumarins	Putative	H+	357.1	227.2	2.291						0.469755	0.520509	0.455944	0.453472	0.089864	0.651285	0.00552934	1.57875	33351	167752	9145.5	94093	406086	653462	280602	77036.5	178574	259600	140044	344748	105668	325375	322953	232281	268588	67961.5	213861	630020	155433	226978	121252	128606	83864.5	116568	102564	12404
mc104	Asperuloside	Terpenoids	Terpenoids	Putative	H+	415.1	235.05	2.32	yes	Bioactive metabolites	anti-inflammation	Chen et al. 2021	C09769	0.210489	0.940219	0.00375886	6.89318	0.0717351	2.21979	0.00253853	20.1761	100	100	100	31562.5	8290.5	6662	160466	166840	2635	40382.5	24956	100	5047	204686	49845.5	34907.5	25633	163990	51783.5	21946.5	120264	67680	100	3538	100	6769	100	12108.8
mc106	Feruloyl putrescine O-hexoside	Phenamines	Phenamines	Putative	H+	427.1	177.1	2.332	yes					0.000174825	19.055	0.0003996	110.118	0.000998028	14.5559	0.00173943	437.425	89461.5	49534.5	5714.5	7047	207966	182366	1.45935e+06	308604	266686	345720	310471	670221	293763	6985758	16886856	13475255	30261703	6.76903e+06	1.51319e+07	21933028	47300480	5431013	60877	24576	24976.5	96692	6512.5	27597.4
mc107	Ixoside	Terpenoids	Terpenoids	Putative	H+	406.15	249.1	2.38						0.490794	1.02063	0.035964	0.0361037	0.252273	1.27169	0.863936	0.657909	2714	229182	45049	20177.5	4405.5	250718	2643.5	100	2316.5	100	3809	4517	9305	3422.5	6560	2316.5	3786.5	3954.5	3093.5	18806.5	2015	2903	3535	38624.5	10588	62779	9656.5	1081.58
mc108	4-O-p-Coumaroylquinic acid	Phenylpropanoids	Phenylpropanoids	Putative	H+	339.1	147.05	2.431						0.918182	0.0149022	0.775624	0.0868515	0.91539	0.0786256	0.111292	0.168891	11434	1.69146e+06	48022.5	324699	100	5502.5	682.5	100	41416.5	4449458	11056.5	9.34497e+06	303499	105330	31290	29414.5	6766	56930	26504.5	22780.5	124519	50100.5	100	235272	35849.5	171652	96920.5	46567.8
mc110	Quercetin 3-O-rutinoside	Flavonoids	Flavonols	Putative	H+	611.15	303.05	2.5						0.757692	0.998512	0.223776	0.208519	0.0171533	2.82172	0.0175824	2.03676	3882	49193.5	30914400	481599	966810	2881	31960	841544	310828	2799753	67833.5	1966791	1.87962e+06	1.83568e+06	716932	1045338	494556	636243	124485	2.70752e+06	4.73182e+06	322670	4401	2763.5	478	7.4293e+06	148833	771.94
mc111	Cyanidin 3-O-glucoside	Flavonoids	Anthocyanins	Putative	H+	449.1	287	3.26						0.0110126	0.20749	0.181019	0.0353903	1	0.275478	0.272128	0.0369121	57084.5	48628.5	1.11321e+06	83155	5.545e+06	35503.5	32447.5	185014	129742	228202	266814	397028	130321	150891	113369	23936.5	27595.5	61466	15837.5	102302	23816.5	32814	189251	63392	179994	128572	22639.5	4.04266e+07
mc112	4,6-Dihydroxyquinoline O-hexoside	Others	Others	Putative	H+	324.2	162.1	2.54						0.837063	0.75045	0.035964	4.34629	0.873568	0.416262	0.344483	0.316713	66077.5	29625.5	163468	118751	135898	10335	279607	1789174	128084	821361	210086	226240	87088	359346	471542	347176	59946.5	450046	116832	119646	2.21679e+06	432405	27916	10126	22319.5	56004	47440	1267.89
mc113	N-[Methyl(7H-purin-6-yl)carbamoyl]-L-threonine	Amino acids and its derivatives	Amino acids and its derivatives	Putative	H+	295.2	150.2	2.59						0.0229021	0.0655234	0.223776	0.390914	0.00795207	0.0810302	0.194452	0.357654	43599	117446	141040	155439	66887.5	48554	67183	764716	459955	995804	230072	702598	767715	153248	124172	118002	100528	119936	194500	232657	108973	85243	25246	13354.5	48304.5	122552	114100	1647.49
mc115	Chlorogenic acid	Phenylpropanoids	Phenylpropanoids	Standard	H+	355.1	163	2.626					C00852	0.0907343	8.07606	0.606993	0.0141873	0.831851	1.57666	0.0663337	0.0083456	11362.5	60064091	115926	145486	5781	926250	2932.5	27922.5	9533.5	15264	5344	33523	31051	75789	183355	27207.5	28862	19037	22538	15010.5	718523	34441	3379.5	9105399	3.09401e+06	55527.5	40540.5	93776.8
mc116	(-)-Epicatechin	Flavonoids	Flavanols	Putative	H+	291.1	139.05	2.89					C09727	0.0711539	0.311479	0.0337357	0.000777847	0.0563744	0.733078	0.00759241	0.00329295	446084	3546	2.76625e+06	3.9439e+06	12813	100	3106.5	5228.5	4984	1579.5	719	1792	3488	2871	763.5	2993.5	547	1928.5	1572	100	2477.5	531.5	297196	61538.5	38407.5	816304	1296736	2885.61
mc117	Peonidin 3-O-glucoside	Flavonoids	Anthocyanins	Putative	H+	463.1	301	2.895					C12141	0.252273	0.851121	0.688911	0.00105956	0.915577	0.915949	0.0255744	0.0103198	16001	86505.5	60908	286434	2.03487e+08	11862.5	24423	67684.5	5059.5	100066	60204.5	23585.5	15188.5	62957	9061	77594	47516.5	63805.5	26273.5	127162	170406	54497	15818	408851	211055	96339.5	115281	1.75109e+07
mc118	Scopolin	Phenylpropanoids	Coumarins	Standard	H+	355.1	193.05	2.93					C01527	0.00786713	0.135989	0.775624	0.410226	0.112075	0.261985	0.033418	2.6984	260276	3.5458e+06	2.35728e+06	1402827	83214	4901290	1.21643e+06	1.55997e+07	7842412	2.46291e+06	9.0601e+06	1086910	6.90224e+06	512314	2396301	591075	1.05976e+06	3.98539e+06	872882	1417835	585650	392988	191308	1.15703e+06	2489096	695084	187150	1039.02
mc119	Cyanidin 3-O-arabinopyranoside	Flavonoids	Anthocyanins	Putative	H+	419.1	287	2.938						0.0531162	4.76926	0.85956	0.00244583	0.465085	0.596682	0.0403909	0.000878934	9844.5	3565	6641.5	1541.5	20982645	1806	919	4815	100	2882.5	100	100	3651.5	4710	100	5387.5	5172.5	4869.5	100	46136	10291	3757	4324.5	655	1107	100	14548.5	2.69872e+06
mc120	Taxifolin	Flavonoids	Flavanol	Putative	H+	305.15	153	2.96					C01617	0.837063	0.711667	0.035964	0.156759	0.0170716	1.31213	0.316039	0.158022	32462.5	591442	377174	140224	50806.5	87707.5	2669.5	29208.5	50258.5	15519	40230.5	28044	162960	69828.5	37638	25166	15019.5	25060	10945	71289	147132	11268.5	5166	3.25346e+06	1.30046e+06	88926	31575	46321.1
mc121	Quercetin 3-glucosyl-7-rutinoside	Flavonoids	Flavonols	Putative	H+	773.2	465.1	2.97						0.0548951	0.158479	0.0255744	0.0325719	0.596087	0.375501	0.345347	0.520384	4767	44908.5	2.20698e+06	690158	44159.5	4148.5	18036	947.5	20760.5	341364	93181.5	113272	130614	26842	1477.5	248	1437	639.5	2933.5	23927	62943	1186	127	100	8659.5	302914	40865	88.4706
mc122	dihydrosinapyl alcohol glucoside	Phenylpropanoids	Phenylpropanoids	Putative	H-	375.1	195.1	2.98						0.0311189	0.142653	0.144655	0.0412773	0.426582	0.17708	0.0214396	0.0936247	3279	18341	124885	24247.5	179308	1735	4828.5	5024.5	10764.5	50233.5	8807	31769	7332.5	6015.5	4289	3598	841	10475.5	5279	7700	3505	100	2587	9868	11574	49449	21977.5	59555.8
mc123	Deoxyloganin	Terpenoids	Terpenoids	Putative	H+	375.15	81.05	2.98					C06071	0.00332168	0.0136998	0.528671	0.0464184	0.469755	0.019189	0.528671	0.229314	1659.5	59564	326449	8085	1.52837e+06	22713	32563.5	64091.5	298987	2.94057e+06	40680.5	4.06834e+06	250598	5432	26221	10265	46267.5	60605	5190.5	33734	19587	15561.5	2142.5	58740	38546.5	47260.5	15161.5	578673
mc124	C-pentosyl-luteolin O-hexoside	Flavonoids	Flavones	Putative	H+	581.1	431.1	3.52	yes	Bioactive metabolites (luteolin) derivatives		Imran et al. 2019		0.00332168	27.0507	0.0027972	42.0679	0.00420718	11.0632	0.140004	3.24902	77180.5	1416.5	19946.5	45764	72473	7036	48241	170462	28970	71756.5	22658.5	28750.5	35240.5	273160	384170	1.21825e+06	139892	5535348	75221	4.18601e+06	104976	51790.5	23103	674	1671.5	37447	38235	74635.8
mc125	Delphinidin 3-O-glucoside	Flavonoids	Anthocyanins	Putative	H+	465.2	303.1	3.03						0.0417832	0.238646	0.388412	0.0530986	0.536014	0.440411	0.181019	0.0115896	5366.5	148932	6.78524e+06	1.59777e+06	1934502	3322	23952	112566	55257.5	1470300	233032	496092	327970	24709	24209	7390.5	186740	128	21918	160256	321242	6637.5	5112.5	11282	40175.5	557547	35445	1.11562e+08
mc126	Isorhamnetin 3-sambubioside	Flavonoids	Flavonols	Putative	H+	611.15	593.15	3.11						0.680594	0.664364	0.011988	1.96835	0.837063	0.237948	0.0768359	0.560754	314	588	100	1718	356.5	5094.5	4538	5627	4113.5	7479	3271.5	3114.5	100	7687	2539.5	1865	485	7215	2141.5	5874.5	6349	8804	699.5	422	601.5	3844	5450	8514.23
mc127	Riboflavin	Vitamins	Vitamins	Putative	H+	377.15	243.1	3.208					C00255	0.0711539	0.0869058	0.606993	0.131547	0.873196	1.56105	0.594895	1.24302	319154	183191	2185591	689140	605756	170376	286214	1706340	731505	887751	305057	1108464	2.30901e+06	161425	427067	354272	326494	258606	417110	485859	312260	537968	289536	126781	210098	447752	302930	85579.8
mc128	N-Sinapoylputrescine	Phenamines	Phenamines	Putative	H+	295.15	207.2	3.22	yes					0.0417832	66.0946	0.0003996	1127.54	0.00301685	325.547	0.00175613	5060.83	3959	645	11378	100	13868.5	573.5	248160	8118.5	5325.5	148396	33467.5	158301	5741	41282	135360	33960.5	2850524	110226	341017	2.95465e+07	268886	276169	3608	1089	100	1994	1641.5	100
mc130	4beta-Hydroxy-11-O-(2'-pyrolylcarboxy)epilupinine	Alkaloids	Alkaloids	Putative	H+	279.2	86.1	3.25						0.210489	0.197674	0.288413	0.162386	0.757692	3.29253	0.00172283	15.5422	77820.5	45658	44539	69265	240944	56165.5	103484	109497	63228.5	30477.5	85284.5	38356.5	81831	23987	52988	45747	59425.5	35574.5	50128	103973	44943	60910	75480	31204	116242	43446	120304	116242
mc132	Selgin C-hexoside	Flavonoids	Flavones	Putative	H+	479.1	329.1	3.256						0.351049	0.657391	0.144655	1.56991	0.524442	0.538775	0.372021	0.595681	36574.5	1272.5	26912	3502.5	5595.5	740.5	17593	72526.5	46052	24538	8343.5	6962	31822	5892	39825.5	6718	8241.5	16381	16040.5	18605.5	97169	12350.5	11415.5	166	251.5	10807	19904	2899.77
mc134	Cyanidin 3,5-di-O-hexoside	Flavonoids	Anthocyanins	Putative	H+	611.2	287	3.32						0.407867	0.390469	0.272128	0.207725	0.837063	0.752621	0.011988	3.88853	22064.5	62458.5	692322	293759	316884	10091	5140	99077	11366	179818	67572.5	365516	138924	100651	50458.5	38628.5	8829.5	23726	2097.5	114586	193648	40827.5	63804	88136	184986	102482	13748.5	107416
mc136	Vicenin	Flavonoids	Flavones	Standard	H+	595.15	457.1	3.37	yes	Bioactive metabolites	anticancer, anti-inflammation	Li et al. 2021	C10195	0.00332168	1.99808	0.00479521	2.97177	0.00524476	2.04889	0.00479521	3.05045	77239	444	616	8769	715296	564	455894	254038	67187	150034	347462	26486.5	92139.5	1.16566e+06	760442	263396	429480	1120798	418848	1.8425e+06	419675	925770	43349	687	100	1489.5	20503	407990
mc137	Cyanidin O-rutinoside	Flavonoids	Anthocyanins	Putative	H+	595.2	287.1	3.38					C08620	0.95776	1.08693	0.113487	6.83999	0.0164336	1.2277	0.0175824	1.87508	4761.5	7412.5	49842	475401	173986	1134.5	78306.5	143106	2.20448e+06	725376	10117	32789	2.03711e+06	2037140	55524	123784	22538	406856	48387	2795730	1048796	140304	685820	4382	241	65742.5	39547	23.6506
mc138	Roseoside	Terpenoids	Terpenoids	Putative	NH4+	404.25	225.15	3.38						0.757692	0.962817	0.775624	1.31051	0.830613	0.895923	0.00173943	14.7203	16739	3469	28096	23394.5	59749	2769.5	2762	20798.5	9245.5	19861	116012	19054.5	25399.5	10309.5	50136.5	8516.5	9121.5	4211.5	101670	74765.5	19989.5	5239	6040.5	4317.5	2387	1889	2680.5	2387
mc139	C-hexosyl-luteolin O-hexoside	Flavonoids	Flavones	Putative	H+	611.15	299	3.438						0.0711539	8.5294	0.637051	1.72535	0.0711539	4.81746	0.775624	0.760926	52397.5	1598	68900	438798	56183	1962.5	1499.5	13826	777.5	65150.5	34982	21137	8907.5	50738	52428	110895	24448.5	506000	7407.5	405226	419180	8651.5	46498.5	1294	911	11217.5	9505	35969.7
mc140	Myricetin	Flavonoids	Flavanols	Putative	H+	319.05	137.1	3.48					C10107	0.0197829	0.275629	0.0516209	0.705769	0.265676	0.147289	0.595225	0.526509	5347.5	5901.5	5612	13336	5969.5	12868	30104.5	68882	5648	4900.5	17210.5	2897	16840	1859	29298.5	7435	1874.5	100	100	1536	4171	2128	5344.5	3884	9324.5	49703.5	4193	9324.5
mc141	Chrysoeriol O-hexosyl-O-rutinoside	Flavonoids	Flavones	Putative	H+	771.4	625.2	3.492						0.914438	0.0439303	0.120465	0.45142	0.350748	0.245938	0.0418826	6.75556	100	100	2792	100	100	100	23237.5	12511	487.5	2930	100	100	100	302.5	496	641	495	526	100	1244.5	789.5	100	100	100	100	100	100	100
mc142	Diosmetin di-C-hexoside	Flavonoids	Flavones	Putative	H+	625.25	487.1	3.51						0.289467	1.05374	0.0237288	11.0445	0.876603	0.319819	1	0.589422	1728	100	100	100	1838.5	100	1089	22816	227.5	23272	100	898	100	9088.5	476.5	1079	715.5	26609	1734	20104.5	12574.5	10327.5	100	100	100	100	100	4312
mc144	Naringenin 5-O-glucoside	Flavonoids	Flavanones	Putative	H+	435.15	273.05	3.55	yes	Bioactive metabolites (naringenin) derivatives				0.0115385	0.636488	0.0003996	3.15537	0.026114	0.779781	0.00557169	2.03672	21685	269317	365041	74441	104357	25471.5	379116	684513	281310	591072	759355	724834	1.55561e+06	1643614	1826131	1.31409e+06	605846	1.19178e+06	1618127	883319	2.63708e+06	1080257	13685	545959	367946	59475	3408.5	5067.01
mc145	Kaempferol 3-O-glucoside-2-O-rhamnoside	Flavonoids	Flavonols	Putative	H+	595.3	449.1	3.567						0.873753	1.55564	0.455944	5.70322	0.0560109	0.207834	0.181019	3.584	100	597	116708	22631.5	1323	3104	82056.5	404360	15431.5	89398	2940.5	9652.5	14056.5	645642	319.5	2968	606.5	26420.5	323	211310	89412.5	98598.5	570	186.5	582	6757.5	1198	8453.55
mc146	N',N''-DiSinapoylspermidine	Alkaloids	Alkaloids	Putative	H+	558.3	207.2	3.594						0.252273	9.41805	0.327672	3.72029	0.0711539	2.70286	0.00795388	21.928	2886	2879	743.5	2722.5	153360	100	100	2250.5	2997	24288	1280	29305.5	14756	63730	1847	2357.5	8072.5	599	125971	498890	49055.5	18596.5	604	3955	100	1362	1420.5	119.053
mc147	Eriodictyol C-hexoside	Flavonoids	Flavanones	Putative	H+	451.1	331.1	3.604						0.536014	1.45813	0.181019	1.56604	0.0637735	0.213104	0.327672	0.741021	67471	2506	7349	4584	229268	3757.5	26643	76689	63908.5	17475.5	21074.5	16584	172243	182860	13825	9329	13911.5	66186.5	14020	342630	39285	18099	4007.5	54424	93783	2599	6325	3715.57
mc148	Luteolin C-hexoside derivative	Flavonoids	Flavones	Putative	H+	449.1	299.2	3.606	yes	Bioactive metabolites (luteolin) derivatives		Imran et al. 2019		0.0436835	7.73877	0.171452	1.58958	0.0465275	3.98962	0.0153162	25.803	96137.5	100	100	100	255301	100	5965.5	71497.5	100	6106.5	444.5	100	100	148260	575	7719	1440.5	74061	1137	441118	61351.5	28988.5	446	100	100	100	100	100
mc151	Apigenin di-O-hexosyl-O-rhamnoside	Flavonoids	Flavones	Putative	H+	741.2	433.1	3.62	yes	Bioactive metabolites (Apigenin 7-O-glucoside/Apigenin 7-O-neohesperidoside) derivatives				0.000174825	27.436	0.0074585	3.36031	0.0010154	14.1928	0.0014412	1102.65	100	100	100	100	627259	5847.5	13301	6423.5	14087	25001	13376.5	15976	2357.5	1333106	1.0131e+06	266706	538824	799416	549023	1512177	254198	942002	100	100	100	100	100	1786
mc152	C-hexosyl-luteolin O-pentoside	Flavonoids	Flavones	Putative	H+	581.15	329.1	3.62	yes	Bioactive metabolites (luteolin) derivatives		Imran et al. 2019		0.00332168	42.0681	0.00385323	103.314	0.00122378	10.1783	0.00385323	17.6354	18335.5	100	1646	1879	104004	100	22046	200866	2519.5	69987.5	20649.5	36698.5	8432	313754	447600	1.44939e+06	164344	5.88805e+06	114663	7.42369e+06	76164.5	68341.5	2116.5	582.5	100	2108	3248	23742
mc156	Cyanidin-3-O-(6''-O-malonyl-2''-O-glucuronyl)glucoside	Flavonoids	Anthocyanins	Putative	H+	711.15	675.1	3.73					C16373	0.837063	1.59129	0.288413	0.157659	0.75029	0.112639	0.594232	0.0144057	853580	100	1071	6761	39231	323	22400.5	25526.5	1635	14682.5	4176.5	10343.5	25388.5	13374	6762	3727	4036.5	45414.5	9931	74353.5	66871	15811	593873	100	181	729.5	100	16117.9
mc157	Diosmetinidin O-rutinoside	Flavonoids	Flavones	Putative	H+	593.2	285.1	3.73	yes					0.112075	0.199215	0.00175613	9.41946	0.367909	0.366777	0.00197029	14.1309	662	100	1167	1896.5	1273	100	66819.5	87237	10292	21386.5	29898.5	55622.5	15510.5	20406	11489	33739	16716.5	11323	26015.5	6630.5	26021	3936	1728.5	100	100	100	100	258.221
mc159	C-hexosyl-apigenin O-hexoside	Flavonoids	Flavones	Putative	H+	595.2	283.3	3.752						0.114161	3.97972	0.113487	0.868398	0.0110126	9.89333	0.00789803	17.2903	18018.5	7353.5	19834.5	45887.5	9.3687e+06	1165	15816.5	30374.5	9954	242967	1.98011e+06	110130	19158.5	1864812	1.91785e+06	839746	95232	2.79491e+06	127040	5667840	3388	377072	5870	100	100	2560.5	138662	13251.9
mc160	4-Hydroxy-6-methylquinoline-3-carboxylic acid	Others	Organic acids	Putative	H+	204.05	144.05	3.769						0.831111	0.24534	0.583882	0.294908	0.710822	0.224064	0.111292	0.418296	8865	100	100	100	15752.5	100	100	10872	1326.5	16352	3109.5	3224	100	100	100	2333	3537	2368	6077.5	2790.5	2262	3285.5	546	33181.5	684.5	3410	1187	684.5
mc161	Secologanate	Terpenoids	Terpenoids	Putative	H+	375.15	285.1	3.77					C01957	0.173776	1.22016	0.0495505	1.05064	0.0196923	0.0850701	0.0662752	1.11704	11856	67116	11583.5	11734	12947.5	525648	327090	31456	67229	8938.5	85028	21779.5	102296	75395.5	196346	251908	85853	568483	212638	62924	27246	221154	2864.5	5463	13068.5	7099	13553.5	13068.5
mc162	22-Hydroxydocosanoate	Lipids	Lipids	Putative	H+	357.3	279	3.78					C19623	0.837063	0.294905	0.113487	0.682387	0.0197829	0.204023	0.311231	2.14725	716.5	3565.5	3972	8518	100	18795.5	4767.5	14676.5	25620	2696	43737.5	100	4689.5	2847.5	15133.5	8078	11387	13353.5	22853	4616	11562	11032	877	100	1649.5	1564	1934.5	1649.5
mc163	Nerolidol	Terpenoids	Terpenoids	Putative	H+	223.2	69.05	4.2					C09704	0.00122378	3.41728	0.00479521	1.79953	0.606468	0.875044	0.316039	1.33266	5993	100	10121.5	14148.5	1443	569	2740	4246	1133	1388	6696	100	3587	31454.5	29535.5	50675	2836.5	28742	43579	30876.5	26187	12865.5	5070.5	182	590.5	8126.5	2986.5	590.5
mc164	Diosmetinidin O-hexoside	Flavonoids	Flavones	Putative	H+	447.2	285	3.79						0.00499863	0.765978	0.011988	0.73007	1	0.382058	0.679718	0.492009	56122.5	88330	279606	113912	83788	15725	85855.5	162822	63877.5	66748	128101	79182.5	122281	126157	211200	372664	121822	199051	351670	166750	305098	258854	58649	337529	556174	345055	108308	1416.97
mc165	C-glucosyl-diosmetin O-rutinoside	Flavonoids	Flavones	Putative	H+	771.25	343.1	3.81						0.915577	0.135716	0.0667652	1.86627	0.0197829	3.36904	0.00125763	266.789	181.5	100	511.5	890	4096	100	64922.5	23129.5	605.5	3107	100	1434.5	1018.5	937	2249	2944	100	9951.5	3113	3390.5	1156.5	4251	100	100	100	100	100	100
mc166	C-glucosyl-diosmetin O-glucoside	Flavonoids	Flavones	Putative	H+	625.2	427.1	3.81						0.299126	2.56196	0.0214396	9.20383	0.313902	0.550932	0.262037	0.68388	18349	100	42680	30119.5	245100	100	159446	263789	18297.5	641208	101658	206324	19415	661268	86963.5	114660	25421.5	1100178	35488	1.99522e+06	835970	252720	6525	100	100	59140	819	115377
mc167	C-hexosyl-chrysoeriol O-hexoside	Flavonoids	Flavones	Putative	H+	625.15	463.15	3.849						0.606468	0.87517	0.011988	6.38109	0.0560109	0.346128	1	0.372044	151426	19650	330229	100394	167878	10132	2.0112e+06	449900	201151	2.70845e+06	53656	994401	213794	1949764	265918	1.34597e+06	71162	1.69528e+06	197015	3119645	2027969	860038	111118	8066.5	18291	129287	39724	691496
mc168	Quercetin 3-O-glucosyl-2’-O-rhamnoside	Flavonoids	Flavonols	Putative	H+	611.15	287.1	3.87						0.918182	0.0734869	0.0663337	4.42772	0.0804933	0.426937	0.00479521	1.76019	13875	9397	33402	58945	264308	12812	31906	3015926	361718	28690	2.37144e+07	12939.5	441520	659806	739500	80228.5	22289	580699	9729	676500	205511	68414.5	26458	8792	36555	3989	5226	24157.5
mc169	Tricin O-hexosyl-O-hexoside	Flavonoids	Flavones	Putative	H+	655.2	331.05	3.9						0.210489	0.416485	0.906102	0.216242	0.366493	0.259579	0.678903	0.302307	4507.5	3615.5	819548	507636	7809.5	100	56744.5	94921	114232	4231.5	24738.5	2983	515790	100	231776	12568.5	38606	2722	10289	7278.5	69382	2188	6626.5	100	100	99074.5	75975	13790.5
mc170	Eriodictyol 7-O-rutinoside	Flavonoids	Flavanones	Putative	H+	597.2	289.05	3.91	yes	Bioactive metabolites	anti-oxidative	Chen et al. 2015	C09732	1	1.12744	0.0255744	10.1713	0.0197829	0.476119	0.00177294	5.39937	27050.5	1927.5	34431.5	114026	95139	29108	229442	44249.5	952948	961948	41482	119091	826104	1.4078e+06	43892	91951.5	54345.5	216946	63073.5	1.83009e+06	349300	156954	7809	6781	105183	9395.5	1947.5	1344.47
mc171	Phellodensin F	Flavonoids	Flavanones	Putative	H+	503.1	175.2	3.932						0.0341257	1.12241	0.316039	0.239997	0.750646	2.12954	0.215515	1.86129	165110	1.75743e+07	1166937	105706	543636	3.15869e+07	1018179	4407053	3348897	97148	1.22562e+06	196786	2464272	1402154	6.28465e+06	5.32167e+06	2.89175e+06	2721684	6.34807e+06	2.72393e+06	8.7281e+06	2901155	516822	2.15627e+06	2.90657e+06	754664	150875	46535.2
mc172	Apigenin 6-C-hexosyl-O-pentoside	Flavonoids	Flavones	Putative	H+	565.15	313.05	3.94	yes	Bioactive metabolites (Apigenin 7-O-glucoside/Apigenin 7-O-neohesperidoside) derivatives				0.00332168	37.2273	0.011988	11.7283	0.00420718	36.5286	0.00382162	49.3447	157997	2560	100	4214	1.0959e+06	1130.5	128602	238981	4470	44380.5	18165	26249.5	2970.5	509994	4.65905e+06	3007988	444133	6239259	938603	7.81226e+06	15030	265372	92994	2022	100	1458	9848.5	22632.5
mc173	Delphinidin O-rutinoside	Flavonoids	Anthocyanins	Putative	H+	611.2	303.1	3.945					C16315	0.0164336	0.0298997	0.0015984	0.0128222	0.918182	0.172557	0.606993	0.221487	1.04428e+06	4.64627e+06	2.2322e+07	3.99703e+07	2854732	219712	625089	21356.5	3711810	12779655	1.05581e+06	2.17159e+06	15185450	125160	33683.5	46381	27319.5	80242	23050	386210	607198	66108	298102	40680	78317.5	3957214	656989	50758.2
mc174	Selgin 5-O-hexoside	Flavonoids	Flavones	Putative	H+	479.1	460.9	3.95						0.680594	0.779696	0.144655	2.98268	0.0715261	0.152457	0.723437	0.231264	100	9517.5	20120.5	29820	24819	2474.5	32282	8638.5	107421	80757.5	31877.5	98381	28261.5	20292.5	6773	7742	62074	73554.5	5478	122412	163374	66089	100	22582.5	3636.5	52614	16715	4804.92
mc175	Rehmaionoside C	Terpenoids	Terpenoids	Putative	H+	389.2	209.15	3.2					C17452	0.173776	0.353856	0.479107	0.182728	0.671088	0.295708	0.516493	0.165027	941858	100	13461.5	76612.5	31240.5	123481	66241.5	339848	155457	38449.5	45154	7913	61906	12710.5	23552.5	11098	177028	31199	9941.5	32286.5	70779	14656	153982	100	2950.5	5881	23471.5	2950.5
mc176	Picramnioside F	Phenylpropanoids	Phenylpropanoids	Putative	H+	671.2	509	3.5						0.0148355	0.411048	0.85956	0.0333859	0.00102416	0.0442568	0.863936	0.00587232	51128.5	100	3.29912e+07	5.24784e+06	72245.5	8468	110739	796233	752888	263128	226325	107088	1379576	17517.5	1.13468e+06	62313.5	36785.5	36819	82970.5	34721.5	127258	31956	46141.5	3159.5	9981	20326337	800788	22357.5
mc177	Selgin C-hexoside derivative	Flavonoids	Flavones	Putative	H+	479	329.1	3.96						0.606468	0.828802	0.528671	0.999656	0.367556	0.537356	0.375048	0.969284	79290	1042.5	49074	63027.5	47909	6655.5	59141	113084	64439.5	2771.5	50016.5	9928	48189	45285.5	150674	33635	26974.5	68003.5	25885.5	131012	118890	45811.5	8360	100	100	17222	30760.5	100
mc178	di-C,C-pentosyl-luteolin	Flavonoids	Flavones	Putative	H+	551.15	497.1	3.96						0.0164336	0.221463	0.0879121	0.294918	0.426582	0.463071	0.813336	0.316569	8020.5	603	2745.5	4687	2150	2591.5	1830	2102.5	4103.5	5264	3071	4849	11091.5	1721.5	1306.5	2402	320.5	2011.5	1582	5979.5	1732.5	322.5	7315.5	538.5	100	547.5	4224.5	2237
mc179	Fustin	Flavonoids	Flavanols	Putative	H+	289.05	137	3.99					C01378	0.837063	0.214038	0.0495505	0.922953	0.24393	0.62793	0.262037	0.607954	5407.5	3438.5	526.5	7188.5	1120.5	20632	8745.5	19136.5	101788	3900.5	13416	4551	41210	22226.5	5191.5	7333.5	9101	11869	7007.5	16390	10604	26718.5	8630.5	13351	72214.5	6460	1241.5	72214.5
mc180	Chrysoeriol C-hexoside derivative	Flavonoids	Flavones	Putative	H+	525	463	3.99	yes					0.0164336	4.09209	0.0112106	5.77951	0.000174825	6.60063	0.00172283	7.93849	4963	100	100	11205.5	33573	581.5	15951.5	6982.5	16404	2815	36120.5	4675.5	300.5	44426	23385	14520.5	12148.5	80136	38246.5	26335	251631	16629.5	4527	100	100	5674.5	4421.5	100
mc181	Tricin O-glucuronide-O-hexoside	Flavonoids	Flavones	Putative	H+	669.2	331	3.99						0.821101	0.343659	0.162709	2.17212	0.128111	0.243543	0.950473	2.06796	100	100	100	561.5	100	100	100	100	100	2266.5	3416.5	1744.5	100	595.5	100	268.5	528.5	100	566.5	1957	100	100	557	100	100	100	670	1661
mc182	Naringenin C-hexoside	Flavonoids	Flavanones	Putative	H+	435.1	285.1	3.995	yes	Bioactive metabolites (naringenin) derivatives				0.0907343	0.325544	0.00177294	68.9326	0.00804487	0.585007	0.00175613	55.1873	5809	100	9038	9124	100	25865	98120	1.62252e+06	3.60158e+06	535920	1.13872e+06	1088324	4275561	3.0837e+06	2.2524e+06	2943202	1.88376e+06	2.88288e+06	2.85549e+06	2666488	4.76265e+06	3776015	2670.5	42052.5	100	475	618.5	0.033295
mc184	dihydrokaempferol	Flavonoids	Flavanols	Putative	H+	289.05	153	4.01	yes	Bioactive metabolites	anti-inflammation	Liang et al. 2020	C00974	0.351049	0.285211	0.0003996	5.56322	0.00357916	3.36744	0.00385323	6.03596	252712	250874	42923	50682.5	100272	100	1315466	171128	10383407	157750	420729	193541	3232163	3.11723e+06	789584	1080374	988580	1.72576e+06	1201202	1.92572e+06	1792494	3031902	215172	1889193	100	16865.5	27339	100
mc185	Tricetin 5,3’,4’-trimethyl 7-O-hexoside	Flavonoids	Flavones	Putative	H+	507.15	315.1	3.3						0.0907343	0.760958	0.606993	0.283689	0.132529	0.30026	0.311231	0.402006	17079	13329.5	1802.5	16550.5	1252.5	29404	1882.5	1281	10738.5	871	1928	7733.5	10107.5	8438.5	14228.5	17903.5	12711.5	8466	7886	6783.5	4252	3168.5	11857	565.5	739	1055.5	11990.5	739
mc186	Caffeoyl shikimic acid	Phenylpropanoids	Phenylpropanoids	Putative	H+	337.1	163	2.15					C10434	0.0907343	0.407227	0.455944	0.690033	0.114161	1.72916	0.0003996	25.0889	3771	156944	5601	6160	13337.5	3265	23110	39035.5	173848	8317.5	34755.5	44843	49874.5	7007	3860.5	32010	13422	3353.5	4264	98172	23239.5	44170	979	39249	6022.5	4070.5	11180	2770.36
mc187	4'-O-Methylxanthohumol	Flavonoids	Chalcones	Putative	H+	369.15	351.15	4.03						0.757692	0.299311	0.455944	0.56705	0.680594	0.590493	0.00557169	2.94665	61093	207092	12985.5	19858	352656	22663.5	20357	8042	159840	360854	56117	762162	127538	102232	87886.5	49990	51375.5	65505	281262	222955	58458	54923	54309	13769.5	1860.5	18926.5	28940	1860.5
mc190	Rutin	Flavonoids	Flavonols	Standard	H+	611.15	303.05	4.07						0.00786713	0.0234421	0.0015984	0.011135	0.633589	0.167799	1	0.157212	1853372	1.01094e+07	43989339	6.76846e+07	6.91805e+06	415730	1.50629e+06	60609	9468516	2.41209e+07	2353307	4749565	30320264	260226	87156.5	88195	44739	114952	53856.5	576096	1046126	106702	707036	105587	199602	9557975	1473603	84051.2
mc191	Methelnaringenin 7-O-rutinoside	Flavonoids	Flavanones	Putative	H+	595.2	85	4.07						0.469755	0.2631	0.0175824	0.135155	0.749933	0.184446	0.26118	0.271701	232420	36410	238818	358302	463196	70645.5	23851	9637.5	201152	258961	216298	18886	110136	93906.5	42928	28655	14623.5	38668	13600	147978	31192	55786	480764	34151.5	69024	91233	22810.5	31076
mc192	Luteolin 7-O-glucoside	Flavonoids	Flavones	Standard	H+	449.2	287.2	4.076					C03951	0.026114	0.294702	0.262464	1.34199	0.0441511	0.482525	0.316039	0.237884	4635	11718	11549	70064	153323	23840.5	58774	142274	489944	204036	270086	35207.5	261358	102987	15798.5	34439.5	21133.5	50880.5	13027	210022	180572	21133.5	33102.5	354190	508564	5385.5	6046.5	19359.1
mc193	C-hexosyl-C-pentosyl-apigenin	Flavonoids	Flavones	Putative	H+	565.2	499.2	4.08						0.149976	0.106829	0.952843	0.00626009	0.31103	0.0338709	0.0818241	0.00154186	8429789	8409	100	100	4129	1323.5	100	574790	528.5	100	100	586.5	1063.5	3539	3197	100	424.5	6471	3657.5	47067.5	684.5	1666.5	3.97585e+06	100	100	100	100	330.588
mc194	8-C-Glucosyl-5-deoxykaempferol	Flavonoids	Flavonols	Putative	H+	433.1	283.05	4.1	yes	Bioactive metabolites (dihydrokaempferol) derivatives				0.00524476	9.12958	0.0663337	0.947073	0.00786713	5.18729	0.000799201	21.9414	577576	12701.5	26981.5	154864	1.41117e+07	6691	543992	916339	65405	12654.5	188192	2710	72847	4.94054e+06	1.56745e+06	381725	610352	5985411	621108	7539909	346064	3393698	94979.5	100	5041.5	2909.5	77831.5	17745.8
mc196	Chrysoeriol C-hexoside	Flavonoids	Flavones	Putative	H+	463.1	313.1	4.109					C05990	0.252273	1.35325	0.111292	1.47394	0.071108	0.384101	0.0105871	10.5628	187248	100	100	943	793722	2220	613238	554369	10942.5	29866.5	16806	12589.5	12996	416145	15665	32849	16703	261512	34036.5	1212197	266583	175251	19553	100	100	100	100	100
mc197	Kaempferol-3-O-rutinoside	Flavonoids	Flavonols	Standard	H+	595.15	449	4.12	yes	Bioactive metabolites	anti-inflammation	Hwang et al. 2019	C21833	0.0558293	1.55317	0.0138828	3.96606	0.0545931	1.9923	0.00878103	8.73481	455.5	100	100	100	1467	100	3116.5	705	100	704.5	1700.5	492.5	100	1980.5	2801	100	2019.5	3957	912	5602.5	1333.5	5151	100	100	100	100	100	100
mc198	Angelicin	Phenylpropanoids	Coumarins	Putative	H+	187.05	157	4.13					C09060	0.0164336	0.0891215	0.0509945	1.40107	0.633339	0.783458	0.00160946	12.6217	1041.5	100	3012	729.5	408.5	100	9511.5	50407	19748	2083.5	8468.5	4497.5	4169.5	3381	4276	2053.5	6334	2393.5	2995.5	2359.5	1579.5	100	100	100	100	802	564	100
mc199	N-(3-Indolylacetyl)-L-alanine	Amino acids and its derivatives	Amino acids and its derivatives	Putative	H+	247.1	130.1	4.14						0.0311189	0.0776167	0.011988	1.07609	0.469755	0.712688	0.111292	0.859858	7503.5	5500	1691	7656	2119	599.5	61496.5	175425	96509.5	3809	27904	12976.5	27367	1808.5	12156.5	5961.5	20111.5	9762	15374.5	10474	19453	10340.5	6590	4990.5	2059	35872.5	91356.5	2059
mc200	Seselin	Phenylpropanoids	Coumarins	Putative	H+	229.1	187.05	4.14					C09312	0.0417832	0.0889801	0.0003996	1.40176	0.750112	0.575586	0.00175613	4.99027	42041.5	20050	26477.5	42725	43857.5	12997	546110	1.45953e+06	763124	65811.5	220924	112628	289909	52114	100134	130476	214744	74675.5	136426	98683.5	209586	93371.5	12873	61267.5	32419.5	33683.5	38858.5	32419.5
mc201	MethylQuercetin O-hexoside	Flavonoids	Flavonols	Putative	H+	479	317.1	4.141						0.0417832	0.11644	0.181019	0.0107762	0.0258942	0.156788	0.589155	0.407436	7124	1357.5	550074	602090	6263.5	1555	10337.5	3101	773.5	45663.5	38460.5	10584.5	17240.5	1634	9823.5	939.5	2165	3434.5	1386	2264.5	5598.5	993	2892	100	100	44116.5	7358	100
mc202	Didymin	Flavonoids	Flavanones	Standard	H+	595.2	287.1	4.15						0.560156	0.757088	0.181019	5.16432	0.0441511	0.453649	0.00385323	5.91491	562768	206718	783547	1.31035e+06	3373320	167692	2.05712e+06	1177430	15820325	1.40476e+07	312866	1.56033e+06	1.59916e+07	14027910	411466	1.39449e+06	335854	3642830	416739	20277458	6.54053e+06	1073217	760689	61948.5	594790	256009	46700.5	14613.9
mc203	Apigenin 5-O-glucoside	Flavonoids	Flavones	Standard	H+	433.1	271.1	4.184	yes	Bioactive metabolites (Apigenin 7-O-glucoside/Apigenin 7-O-neohesperidoside) derivatives				0.0115385	2.17894	0.000799201	8.61327	0.000998028	4.24456	0.00172283	7.99809	4586.5	58930.5	3259.5	9263.5	370408	27054	51273	32136.5	1110169	50079.5	21473	24984	893572	1.9097e+06	1.17669e+06	116412	603922	1652689	600361	2111945	470358	2.20569e+06	2097	102112	121681	643.5	2171.5	12574.9
mc204	Luteolin 7-O-glucuronide	Flavonoids	Flavones	Putative	H+	463.1	243.05	4.2					C03515	0.606468	1.66111	0.144655	2.86785	0.791146	0.180554	0.0516209	4.88402	28430.5	100	611	6233.5	112845	743.5	189118	59383.5	3929	17540.5	6654	8627	14791	91981.5	5902	11244	8447.5	59638	5810	374506	59928.5	39920.5	8506.5	599	100	315.5	1437.5	100
mc205	C-hexosyl-Eriodictyol -O-hexoside	Flavonoids	Flavanones	Putative	H+	613.2	289.1	4.21	yes	Bioactive metabolites (Eriodictyol 7-O-glucoside/Eriodictyol 7-O-rutinoside) derivatives				0.351049	0.205956	0.0027972	25.2109	0.469755	0.156732	0.0255744	4.02366	14525.5	7050.5	955.5	4108.5	9482.5	6108.5	85604.5	41440	4520545	30374	1.03588e+06	17376.5	299838	38790	899016	82681	54449.5	231904	145325	23311	9264.5	11097	5575	18156.5	5032	3352.5	100	99431.2
mc206	Diosmetin 6-C-glucoside	Flavonoids	Flavones	Putative	H+	463.1	313.05	4.23						0.299126	1.30449	0.113487	1.42336	0.0784874	0.379454	0.0264015	8.56864	201476	1897.5	184.5	3249.5	850572	1372	709068	564627	7200.5	33711.5	12244	4953	15957.5	373336	12924.5	24113	16170.5	243129	26656.5	1293084	271900	162938	24863	100	100	100	100	257
mc207	C-pentosyl-apigenin O-hexoside	Flavonoids	Flavones	Putative	H+	565.1	367.1	4.258						0.0194531	6.14194	0.0264015	20.1918	0.0144685	15.6929	0.0678891	0.845248	100	323.5	100	100	9611	100	518	38619.5	100	100	100	100	100	1569	61089	22397.5	3551.5	77614	6501	113908	100	1591	133478	100	100	100	100	100
mc208	Hydroxy-ionone-O-hexoside	Lipids	Lipids	Putative	H+	371.2	209.15	4.26						1	0.278721	0.00479521	1.20544	0.0715261	0.48555	0.0214396	1.08413	27473	17751	19577	260410	27779	12843	255004	424696	275002	69516	247954	109090	464634	132767	120248	150196	283848	300922	272307	240266	330359	361084	7609.5	8807.5	5491.5	67664	72895	1096.11
mc209	C-pentosyl-chrysoeriol O-feruloylhexoside	Flavonoids	Flavonols	Putative	H+	771.2	177.2	4.272						0.00332168	207.169	0.181019	2.67871	0.000699301	43.1336	0.0871976	1.02062	17987	8437.5	6579.5	2768.5	1265950	723.5	100	298	480	3372.5	9795	4818	784	1.25755e+06	1231.5	430082	4633.5	157810	280899	2.36691e+06	274001	874846	2544	100	100	291.5	21231.5	302188
mc210	Tricin 5-O-hexoside	Flavonoids	Flavones	Putative	H+	493.1	331.1	4.278						0.0548951	0.0593361	0.388412	0.0739087	0.00588434	0.144104	0.516493	0.0423707	516977	82679	4692344	5473355	49300	10080	698372	630288	5144118	352606	66406.5	70344.5	8.76831e+06	40809.5	729892	167928	77984.5	30294.5	97020.5	40748.5	132066	23302	490722	66909	4964	2805611	1836571	162.037
mc211	Naringenin	Flavonoids	Flavanones	Standard	H+	273.1	119	5.8	yes	Bioactive metabolites	anti-inflammation	Wang et al. 2019	C00509	0.0197829	0.590671	0.00177294	28.7606	0.0145424	0.564761	0.00173943	6.17478	180781	1.20718e+06	7950.5	142044	17461	16159.5	1.54481e+06	15347927	28124755	915431	8.52203e+06	1769170	33051890	3.96919e+07	2.47013e+07	32598809	21796047	3.25577e+07	31273828	1.91905e+07	4.32052e+07	49011391	100288	5.47352e+06	100	74755	17545.5	100
mc212	MethylLuteolin C-hexoside	Flavonoids	Flavones	Putative	H+	463.1	313.1	4.29						0.407867	1.4062	0.113487	1.58788	0.0385773	0.359481	0.0104956	7.93639	203586	2788.5	4756	1871.5	795582	100	664662	571142	4742	36582.5	21837.5	6285.5	23587.5	500270	16240.5	37749	20782	298586	32548.5	1.28358e+06	261721	192068	26147.5	100	100	100	100	257
mc213	Narirutin	Flavonoids	Flavanones	Standard	H+	581.2	273.05	4.343					C09793	0.0316955	0.0137969	0.100348	0.0796859	0.253789	1.22885	0.589155	5.93993	9508	3749	11762	4435	407981	3775	145698	20139	100	442895	1714516	649532	100	100	100	100	8983.5	17487	100	13382.5	100	100	10443.5	4309.5	262840	2706.5	972.5	3942.74
mc214	16-Hydroxypalmitate	Lipids	Lipids	Putative	H+	273.2	255	4.3					C18218	0.0197829	0.529326	0.00177294	4.43887	0.0170716	0.598471	1	0.219565	82587.5	382458	13256.5	21932.5	1923	230656	903358	878327	1778212	231073	653676	371924	2.35294e+06	3.32203e+06	1.60961e+06	2227256	1.29598e+06	2.14827e+06	2.13914e+06	1.30045e+06	2.9126e+06	2.72426e+06	52091	2727228	2.76188e+06	20456.5	28121.5	2.76188e+06
mc215	Arabidopyl shikimic acid	Flavonoids	Flavones	Putative	H+	353.1	153	4.302						0.00034965	0.0837058	0.775624	0.252107	0.11181	0.298643	0.516493	0.495273	620	9924	1662	4760.5	1465.5	6806	4833	8127.5	8240	17688.5	9907.5	33719	6165.5	1766.5	5715.5	4413.5	2765.5	1267.5	2055	2664.5	2565.5	1154	8087	488	577	2986	5732	577
mc216	Chrysoeriol 5-O-hexoside	Flavonoids	Flavones	Putative	H+	463.1	301.1	4.308						0.407867	0.361076	0.035964	0.20372	0.426923	0.20364	0.345347	0.502172	331913	556378	21521	141742	8677403	3743	1565801	182254	381362	2.35572e+06	654454	196758	1070061	1.13108e+06	1039635	1314012	591806	2.12844e+06	649146	1.33684e+06	1113957	662168	145976	1.4153e+06	258542	7587	71648.5	1288.07
mc218	Petunidin 3-O-rutinoside	Flavonoids	Anthocyanins	Putative	H+	625.3	317	4.316						0.000174825	0.0209498	0.0175824	0.0237672	0.0110126	0.113733	0.44325	0.249425	322834	119484	2255667	1.4614e+06	447121	13337.5	406212	359460	186206	3196253	639556	579603	747370	37232	32180.5	40285.5	8837	43419.5	61622	87747.5	56331.5	7577	387602	3266	1277	903954	63379	1277
mc219	6,7,4'-Trihydroxyflavanone	Flavonoids	Flavanones	Putative	H+	273.05	107.05	4.33						0.0164336	0.433821	0.0003996	24.6329	0.00945183	0.548558	0.00263068	1.99421	4270.5	26964.5	3714	4604.5	4234	14075	80399.5	587688	1107487	137562	340310	251061	1.32858e+06	1508484	977914	1.2184e+06	775896	1.25842e+06	1159775	870088	1533747	1.61577e+06	3014.5	378304	76012	2323.5	1650	76012
mc220	C-pentosyl-chrysoeriol O-hexoside	Flavonoids	Flavonols	Putative	H+	595.2	397.1	4.345						0.161601	14.3364	0.22461	21.9325	0.120478	4.97481	0.405487	4.03363	100	100	100	100	263.5	693.5	100	1331	100	591	100	100	100	594	5854	9570.5	100	20186	100	5364	100	100	100	100	100	100	100	240
mc221	O-methylapigenin C-pentoside	Flavonoids	Flavones	Putative	H+	417.2	297.1	4.351	yes	Bioactive metabolites (Apigenin 7-O-glucoside/Apigenin 7-O-neohesperidoside) derivatives				0.0711539	0.366202	0.0003996	8.20826	0.00524476	0.585827	0.0003996	7.41969	21783	14794	13678	10039	20411	6741	27116.5	279768	611460	125252	305848	190819	746480	579308	387974	534446	338508	499919	482951	589754	816378	778600	2994.5	42677	17725	1120	1560.5	838.061
mc222	Chrysoeriol 7-O-rutinoside	Flavonoids	Flavones	Putative	H+	609.2	301.1	4.358	yes	Bioactive metabolites	anti-oxidative	Delazar et al. 2008		1	0.590437	0.00759241	5.61717	0.11181	0.116498	0.0290951	2.35577	133116	10295	5153	2958.5	400050	3362	949602	248610	331101	2593222	1192688	390279	453814	1.53397e+06	229242	842686	117138	1.42699e+06	120536	1.73217e+06	986896	543090	49452.5	11320.5	50234	3473.5	678.5	324304
mc223	Isorhamnetin-O-rutinoside	Flavonoids	Flavonols	Putative	H+	625.2	317.05	4.36						0.000174825	0.0171428	0.0175824	0.0207976	0.0197829	0.141764	0.455944	0.356075	989588	347940	6386874	4.65075e+06	1.23849e+06	46308.5	1068151	744319	519553	11257718	1.82229e+06	1747765	2.1745e+06	112256	78701.5	90451	17866	103508	178663	80669	230975	34656	1.03919e+06	9299	5042.5	2.57442e+06	161802	27441.1
mc224	C-pentosyl-apigenin O-rutinoside	Flavonoids	Flavones	Putative	H+	727.2	419.1	4.361	yes					0.0500321	0.311492	0.00172283	282.956	0.0227578	0.529337	0.00162535	1067.33	100	100	944.5	1503.5	100	1131.5	29890.5	657293	1047377	207763	432230	389984	1346911	1.05077e+06	752947	1.20118e+06	796968	967518	1.12515e+06	849216	1317539	1366073	100	100	100	100	507.5	89.0741
mc225	Tricin O-rutinoside	Flavonoids	Flavones	Putative	H+	639.1	330.6	4.364						0.680594	0.0156344	0.0863494	1.01407	0.313902	0.0891973	1	0.149259	152158	1759.5	100	30865.5	100	100	15556	17001	6431138	27241.5	21871.5	8430.5	7484278	31859	37588.5	137246	45763	15885	66406	13709	88824.5	17854	108750	100	100	29652	20891	551
mc227	Naringin	Flavonoids	Flavanones	Standard	H+	581.2	273.05	4.346	yes	Bioactive metabolites	anti-inflammation	Zhao et al. 2020	C09789	0.0229021	2.05006	0.00759241	5.56547	0.0010154	2.81447	0.00177294	400.909	34487.5	4645.5	8821	7840	4140696	10602	590884	1083414	4.53093e+06	620529	1.72288e+06	739728	4036555	12907274	3826426	1.99932e+06	2.91595e+06	6058440	3356198	1.27789e+07	2.74776e+06	1.11071e+07	25284	13976	2101.5	2819	1580	1.41366
mc228	Columbianetin	Terpenoids	Terpenoids	Putative	H+	247.1	175.05	4.4					C09210	0.0311189	13.7751	0.00479521	44.2052	0.426923	0.386373	0.262464	1.78267	9499	103612	150771	101644	1443	100	28457	34835	360882	31728.5	690466	121633	106276	251672	11817769	1.98343e+06	2642669	6.03934e+06	1.53909e+06	213855	8263.5	1096932	3664	320398	227604	119225	21664	227604
mc230	Naringenin 7-O-glucoside	Flavonoids	Flavanones	Standard	H+	435.1	273.1	4.412	yes	Bioactive metabolites	Antidiabetic	Nishina et al. 2019	C09099	0.0560109	2.25698	0.013246	11.4832	0.00198472	3.77046	0.00175613	9.80364	1281	2334	2550	100	2252	1261	1189.5	100	30456.5	320.5	1486	100	24388	54809	29336	100	11922.5	39257.5	14557.5	53158.5	12857.5	59375	1690.5	724.5	1180	100	100	1180
mc231	C-hexosyl-apigenin O-p-coumaroylhexoside	Flavonoids	Flavones	Putative	H+	741.2	147.2	4.442	yes	Bioactive metabolites (Apigenin 7-O-glucoside/Apigenin 7-O-neohesperidoside) derivatives				0.00102416	7.24347	0.0111381	2.49245	0.000174825	5.76542	0.00162535	70.7437	1238	601	2415.5	100	49112	100	1798.5	4282	2255	5171	1208.5	6689	100	73138	56415.5	13426	23266.5	46275.5	23287.5	85785.5	22020.5	66187	100	100	100	1513.5	100	22.178
mc232	Apigenin 7-O-neohesperidoside	Flavonoids	Flavones	Standard	H+	579.15	129.1	4.45	yes	Bioactive metabolites	anti-inflammation	Cheng et al. 2017		0.168488	4.04833	0.0156014	8.98282	0.00786713	2.69611	0.0003996	133.83	1606	735.5	3763	100	269549	100	163199	249700	162524	7350.5	15675.5	11983.5	103674	1424359	165191	12673	97256.5	266661	102562	710884	61144	1.00519e+06	618.5	997	1073.5	644	1354	6364
mc233	Apigenin 7-O-glucoside	Flavonoids	Flavones	Putative	H+	433.1	271.1	4.47	yes	Bioactive metabolites	anti-oxidative, anti-inflammation	Wang et al. 2020		0.0115385	2.31015	0.0015984	6.45613	0.0010154	3.89122	0.00175613	6.91355	7811	57063.5	15335	12635.5	587148	40894.5	59996	26096	1216981	50847.5	26555.5	37809.5	932138	2.23841e+06	1251701	138942	625563	1739486	717693	2403702	543276	2.52323e+06	1350.5	134232	163482	962	1943.5	21309.9
mc234	Apigenin O-rhamnoside-O-rutinoside	Flavonoids	Flavones	Putative	H+	725.25	579.2	4.48	yes	Bioactive metabolites (Apigenin 7-O-glucoside/Apigenin 7-O-neohesperidoside) derivatives				0.00524476	3.93324	0.00263068	33.1126	0.000998028	15.2066	0.00156238	1211.49	14853.5	100	279.5	1802	111533	100	3384	6221	651852	55077.5	5139.5	7576	534498	1.81195e+06	1008314	92458	632051	1.91906e+06	547122	2015479	204166	1992526	100	100	100	100	1912	9.02527
mc235	Resokaempferol 7-O-hexoside	Flavonoids	Flavonols	Putative	H+	433.1	271.1	4.48	yes	Bioactive metabolites (dihydrokaempferol) derivatives				0.0115385	2.24486	0.000799201	13.1938	0.00122403	4.42099	0.00177294	8.08474	3549	15857.5	11542	11990	239308	17294	34214	22584.5	1.08553e+06	59238.5	2233	27092.5	823022	1.81421e+06	1.11425e+06	133750	516555	1.54822e+06	535574	2.09255e+06	424496	2.06002e+06	494.5	93951.5	114884	813	315.5	6080.13
mc236	Quercetin 5-O-hexoside	Flavonoids	Flavonols	Putative	H+	465.1	303	4.492						0.00332168	0.093444	0.0175824	0.035155	0.141608	0.0400957	0.863936	0.141125	97648	659299	3.30604e+06	3626405	2.79968e+06	19819	61376.5	172448	394266	1604249	270518	471175	1.6385e+06	131742	19587.5	10004.5	1111.5	16747	2270.5	224898	110460	71421.5	64307.5	45753.5	33472	866595	98137	7168.16
mc237	Hesperidin	Flavonoids	Flavanones	Standard	H+	611.45	303.1	4.423					C09755	0.0057755	0.12474	0.314737	0.290882	0.396057	0.0567887	0.516118	0.616911	10747.5	9307	66694.5	146910	23834.5	1878	428053	30554.5	21931.5	60386.5	108135	29556	27022	100	11849	19725	25599	100	17646.5	100	52240.5	4548.5	19465.5	9270	1912	19474	1676.5	2809.51
mc238	Pelargonidin 3-(6-p-coumaroyl)glucoside	Flavonoids	Anthocyanins	Putative	H+	579.15	561.15	4.53					C16368	0.837063	0.548695	0.528671	0.0513682	0.112075	0.559914	0.606993	0.318457	6180.5	5336.5	9614	21173	929972	10443	14665	8684	29798	13229.5	9575.5	13623.5	17759	23125.5	8860	14504.5	21097.5	12698	12157	41627.5	1931	22418.5	5561.5	4642.5	2545	4963.5	42902.5	35176.7
mc239	8-C-Glucosylquercetin 2''-O-rhamnoside	Flavonoids	Flavonols	Putative	H+	611.15	147.05	4.425						0.0548951	0.0940883	0.775624	0.333304	0.289112	0.0618626	0.679447	0.989515	46951	20034.5	39976.5	143948	40672.5	4120	830776	34809	26424	103574	81672.5	45118.5	99727	15501	11898.5	34705.5	58709.5	6817.5	47399	30142	68023	37930	19975.5	18509	1637	5318	5674.5	13420.9
mc240	Tricin 4'-O-(syringyl alcohol)ether	Flavonoids	Flavones	Putative	H+	497.1	331	4.539						0.0893903	0.297595	0.110332	0.757647	0.671316	0.507497	0.00511864	11.6123	1013.5	183.5	5442	1288	1745.5	1943	1472	473	248.5	2238	22215.5	4783.5	3070	100	1330.5	327	563	100	891	7963.5	893.5	100	100	100	100	895.5	100	100
mc241	Quercitrin	Flavonoids	Flavonols	Putative	H+	449.1	303.05	4.55					C01750	0.0435289	0	0.00202114	0	0.437522	0.544207	0.27346	0.0879704	182.5	14316.5	52384.5	24971.5	100	853.5	1602.5	2111	100	327.5	100	100	100	100	100	100	100	100	100	100	100	100	6642	100	100	6087	100	100
mc242	Tricin 7-O-hexoside	Flavonoids	Flavones	Putative	H+	493.1	331.1	4.661						0.0417832	0.0467447	0.113487	0.0449006	0.00584794	0.109721	0.215515	0.0249606	1.38054e+06	144980	7982946	9661258	305905	18276	1.88229e+06	650277	4.80577e+06	677114	105796	102942	13621491	66724.5	784284	109921	156103	15558.5	248706	98131.5	159802	55125.5	1321813	48783.5	12113	3.73977e+06	4.4546e+06	44878.7
mc243	Quercetin O-rhamnosyl-rutinoside	Flavonoids	Flavonols	Putative	H+	757.2	303.05	4.424						0.339337	0.813131	0.00795388	0.0146974	0.522284	0.00341381	0.0286642	0.00133705	429098	95024.5	4.07222e+06	38607676	6622	181098	892844	1494.5	2555.5	7182.5	9626	100	1225	1538.5	847.5	3307	938.5	100	100	6081.5	539880	1348.5	89672.5	100	388674	474843	1.02912e+06	8.68688e+06
mc244	Kaempferol-3-O-galactoside	Flavonoids	Flavonols	Putative	H+	449.1	85.05	4.418					C12626	0.173776	0.111662	0.035964	0.0308084	0.0715261	0.103456	0.0879121	0.0621343	65678.5	653506	2531809	1.2831e+06	101110	29081	1.04448e+06	51165	63881	35626	181186	33366	91690	18963	14787.5	55370	87962	21558	66231.5	29186.5	85459	53088.5	90433.5	661032	1133643	429892	47353	2017.95
mc245	Delphinidin 3-(6-p-coumaroyl)glucoside	Flavonoids	Anthocyanins	Putative	H+	611.15	447.1	4.423					C16370	0.469755	0.1348	0.0255744	1.70805	0.0711539	0.0724869	0.688911	1.02578	75842	19540	2336	3384	2197	6495.5	1.29602e+06	75731	16017	24660.5	130750	36867	43029	20825.5	21770.5	57959	147426	9929	82521.5	33482.5	22472	45382.5	58784.5	23542	626.5	1030.5	4008	21094.3
mc246	Kaempferol 3-O-glucoside	Flavonoids	Flavonols	Standard	H+	449.1	287	4.44					C12249	0.114161	0.372574	1	0.996418	0.0229021	0.557241	0.144655	1.06834	14963	11466	9020	28287.5	191814	18644	12210	15125.5	296023	178570	161048	25706	166843	86746.5	4538.5	18149.5	6337	36242.5	9048.5	131718	134051	15989.5	41823.5	58850	19878	10264.5	768.5	73.7561
mc247	6-C-Glucosylkaempferol 3-O-glucoside	Flavonoids	Flavonols	Putative	H+	611.15	327.05	4.718						0.837063	0.101267	0.327672	0.666241	0.918182	0.0604096	0.388412	0.666902	118966	32735	17548	39106	8484	10551.5	1.37979e+06	52818	18352	37475.5	160147	62801.5	33966	37798.5	28802.5	53828	117416	8144	94177.5	53358	35822.5	67717	85637	37082	1812	4534	3750.5	8021.98
mc248	Hesperetin 7-O-glucoside	Flavonoids	Flavanones	Putative	H+	465.15	153	4.446					C16422	0.0388645	0.0865226	0.528671	0.108805	0.00524476	0.0576569	0.595554	0.125207	95158.5	48559.5	1.13418e+06	263252	71073	17410	1578921	127976	185019	39637	176826	63922	218565	25576	25749	60338	128230	16902	108430	73590.5	73288.5	76381.5	93299.5	44465.5	8509.5	675300	7416.5	8509.5
mc249	Biochanin A-beta-D-glucoside	Flavonoids	Isoflavonoids	Putative	H+	447.15	411.1	4.59					C05376	0.606468	0.3853	0.0879121	1.39265	0.351049	0.185453	0.00170633	2.94331	7830.5	1073	3453	8296.5	1011	3949	35049	6068	3783	13704	16822.5	27265	5315	5430.5	5573	12119	7602	8584	35414	9387	7468	1935	1676.5	100	1343.5	1289	100	1343.5
mc250	Vanillin-glucoside-arabinose/xylose	Phenylpropanoids	Phenylpropanoids	Putative	H+	447.1	315.1	4.436						0.469755	0.155254	0.181019	1.40007	0.242886	0.0551679	0.85931	0.660572	8219.5	3824	2411.5	2454	3842.5	908	174831	10879.5	3095.5	8694.5	18487.5	7967	3924	1824	2955.5	11926	11358.5	1911	16330	6330.5	4417	15274.5	9922.5	1989	1707.5	2005.5	862	1707.5
mc251	Neohesperidin	Flavonoids	Flavanones	Standard	H+	611.2	303.1	4.547					C09806	0.203342	2.15002	0.0111381	8.28083	0.0604618	3.07264	0.0852182	2.55673	1955.5	1392.5	100	100	5922.5	606	100	7093	10272.5	11727	13658	2327.5	100	35267	1784.5	12125	1623.5	40332	2367	37287.5	12122	8007	624	192.5	918	100	2573	1743.25
mc252	Hesperetin	Flavonoids	Flavanones	Putative	H+	303.1	179.05	4.6					C01709	0.918182	0.124342	0.144655	0.714623	0.222471	0.0727588	0.678903	0.459767	372786	125506	35081	32376	4304.5	49992.5	3.32878e+06	225664	41673	42711	316324	87761	114560	46737	77080	159964	298366	58467.5	314843	137442	85576	144070	326895	91122.5	38415.5	19940	20291	38415.5
mc253	Delphinidin	Flavonoids	Anthocyanins	Putative	H+	303.05	201.05	4.6					C05908	0.837063	0.0845312	0.528671	0.198326	0.407867	0.0529191	0.316039	2.02252	127591	254640	538560	418090	25736.5	17622.5	1122958	11164.5	23126	1.72378e+06	53161	828956	20342	33948.5	122483	183045	174434	30627	137498	74184	68708.5	101756	105564	36066.5	6276	123229	21325.5	6276
mc254	Homoeriodictyol	Flavonoids	Flavanones	Putative	H+	303.1	153	4.61					C09756	0.299126	0.0996591	0.0663337	0.147164	0.559577	0.0878984	0.722961	0.390257	494323	572684	1054326	795156	100	260020	4.07703e+06	348856	78647.5	444962	268629	134695	119784	83658.5	77804	183634	321843	87040	370684	184645	116562	172068	400561	144558	40562	278257	59864.5	40562
mc255	Syringetin	Flavonoids	Flavonols	Putative	H+	347.05	319.1	4.67					C11620	0.00786713	0.104267	0.144655	0.0352636	0.069855	0.0401966	0.0236015	0.0571571	809.5	5301	176356	8253	1039.5	10880.5	31627.5	9896	10477.5	1679	4992	2422.5	18861	1559	4486.5	836.5	2283.5	2832	3994	847.5	1593.5	100	1010.5	4429	10320.5	65521	988	10320.5
mc256	Acacetin 7-O-rutinoside	Flavonoids	Flavones	Putative	H+	593.2	127	4.623						0.757692	1.04291	0.455944	1.14189	0.000174825	13.1578	0.0003996	130.485	2484.5	1629	107728	73588	202090	309.5	4818.5	34811.5	71358	17238.5	7171.5	324354	35655	106522	30158	17333.5	3046	52575.5	4986.5	249265	218052	43148.5	1185	100	302	21604.5	4544.5	10101
mc257	Luteolin O-malonylhexoside	Flavonoids	Flavones	Putative	H+	535	287	4.612						0.757692	0.393611	1	0.420151	0.0802704	0.85874	0.0210911	1.25635	23593	69340	145121	97564	1587621	209850	49747	15413	45752	252477	2099876	95919	97224.5	751712	55309.5	336851	28129	167940	35604	207841	88269.5	202134	15949.5	2929	7862.5	31080	3418	136278
mc258	Naringenin O-malonylhexoside	Flavonoids	Flavanones	Putative	H+	521	273	4.51	yes	Bioactive metabolites (naringenin) derivatives				0.000174825	54.8608	0.0003996	11.1922	0.000174825	19.3996	0.00177294	34.3318	322	2235.5	9500.5	9141.5	17885.5	5108	612	319.5	2420	100	939.5	1866	4261.5	311172	68658.5	133342	105894	280908	96281.5	327708	173046	149464	742	1552	3118.5	100	100	93.7331
mc259	Stachyose	Carbohydrate	Carbohydrate	Putative	H+	667	365	4.28	yes				C01613	0.000174825	39.3397	0.0003996	96.3891	0.00102416	85.8101	0.00177294	111.007	8026	3488.5	3726	12424	14105.5	7111.5	11121.5	9717	38239	8455.5	8913	19209.5	44074	4613323	1397356	2495354	1958767	3359760	1857812	3.65991e+06	2297782	2.73339e+06	180	560.5	466.5	2892.5	100	16133.9
mc260	Apigenin O-malonylhexoside	Flavonoids	Flavones	Putative	H+	519	271	4.75	yes	Bioactive metabolites (Apigenin 7-O-glucoside/Apigenin 7-O-neohesperidoside) derivatives				0.000174825	157.226	0.00479521	13.8449	0.00034965	21.55	0.0003996	45.9163	46767	79950	26097	57409	1878834	8293.5	14513.5	4065.5	79590	32314	9374	27863.5	47747.5	9.93486e+06	2.2513e+06	843098	1269492	1.28863e+07	649355	1.38822e+07	722000	2.33685e+06	16043.5	60610.5	8232	5098.5	54998.5	27768.4
mc261	C-hexosyl-apigenin O-feruloylhexoside	Flavonoids	Flavones	Putative	H+	771.2	433.1	4.759						0.458388	1.3037	0.40517	1.05303	0.915577	1.73531	0.315606	0.649229	20757.5	100	1293	100	24767.5	100	3248	828	24878	3584	5005.5	3429	3429	7886.5	1094	6478.5	100	2296.5	2789	44739.5	2079	1897	7509	100	438	1600	100	46101.7
mc262	Luteolin C-sinapoylhexoside	Flavonoids	Flavones	Putative	H+	655.2	207.2	4.874						0.210489	3.06381	0.688911	1.09779	0.873753	0.751202	0.214281	0.0203022	32094	1479	2102.5	3355	415892	289.5	445.5	11609.5	6392	81580	5109	54785.5	30369	15449	1198	1207.5	155	10959	1596.5	426212	4975.5	994.5	6424.5	100	293	100	100	990771
mc263	Quercetin O-malonylhexoside	Flavonoids	Flavonols	Putative	H+	551	303	4.234						0.837063	0.662965	0.688911	0.579832	0.152705	0.18151	0.408977	0.360299	17171.5	9311594	7191724	1359509	13320111	71546.5	37995.5	992659	197183	1.31172e+07	12569541	3576599	1417565	4.28492e+06	93251	346270	20462	3834260	24055	1.27775e+07	5.92074e+06	4.38585e+06	8194.5	28278	34031.5	773772	64343	321985
mc264	Luteolin C-feruloylhexoside	Flavonoids	Flavones	Putative	H+	625.2	177.2	5.345						0.407867	10.6381	0.606993	2.90545	0.0548951	1.20077	0.000799201	5.05079	9754	3488.5	2749	2051	155501	832.5	1801	2862.5	1996.5	23454	1133	2204.5	22111	54356	486	4484.5	1384.5	3074	6198	437994	10618	3531.5	983	916	100	379	119	1305.87
mc266	Scoparone	Phenylpropanoids	Coumarins	Standard	H+	207.05	151.05	4.91					C09311	0.000174825	0.00096445	0.8135	0.0092782	0.000174825	0.0015459	0.408557	0.00972136	13309.5	1644.5	174.5	1386.5	1143.5	842925	40100.5	1.37455e+06	253193	4392182	251420	3.29327e+06	54102	553	3216.5	2259.5	6673.5	1143.5	1645	1880.5	542.5	569	12756	1802	133700	297.5	100	133700
mc267	1-O-Palmitoylhexitol	Lipids	Lipids	Putative	H+	481.3	283.3	4.96						0.299126	0.718201	0.144655	1.00614	0.595816	0.336806	0.238173	0.305891	796	2176	3480	2655	278	2887	4738.5	1226.5	2767.5	3658	2115	3545.5	2006.5	6588.5	100	4058.5	6643.5	3195.5	5230	1556	7179	2305	8106	12143	2501	8645.5	5872.5	10354.1
mc268	Chrysoeriol O-malonylhexoside	Flavonoids	Flavones	Putative	H+	549.1	301.1	4.9						0.606468	0.577313	0.0879121	0.878747	0.680594	0.26478	0.113487	0.116348	2373.5	19976.5	1936.5	1448.5	177636	11762	15951	848	23018	247469	2145.5	59731.5	32874	36072.5	18852.5	38855	21214.5	186997	5528.5	38656.5	41203	19526	852.5	17747	3034.5	286.5	6548	11925.6
mc269	Tricin O-malonylhexoside	Flavonoids	Flavones	Putative	H+	579.15	331.1	5.03						0.0548951	0.0227835	0.144655	0.0635608	0.0677702	0.135095	0.36131	0.0550526	3464	1192.5	55009.5	49081.5	2986.5	2027	6737	16993	108208	4672.5	3101.5	100	230450	1595	4834.5	4996	1283.5	1467.5	1777	1979	530	1371	716.5	100	100	30511	9170	438
mc270	Quercetin 3-sulfate	Flavonoids	Flavonols	Putative	H+	515.05	133.05	5.08	yes	Bioactive metabolites	anticancer	Wu et al. 2019		0.0341257	8.60027	0.0003996	67.8178	0.0907343	7.04589	0.00385323	48.8107	4783	1173	12807.5	9974	6798.5	1851	141846	71037.5	12808.5	7658	59274.5	12800.5	38527.5	224574	30202	690626	137706	17715.5	1821280	131860	74748.5	648939	528	251.5	559	12859.5	10162.5	559
mc271	Selgin O-malonylhexoside	Flavonoids	Flavones	Putative	H+	565	317	4.695						0.210489	0.253328	0.528671	0.590087	0.0496948	0.0390061	0.315606	0.462932	63583.5	1002487	3497847	2432786	2.62142e+07	5125	381824	3459697	1.22989e+06	50605366	19880073	7.84359e+06	6866371	2563620	383434	1.54855e+06	89664	4.70457e+06	100201	5.83557e+06	14323079	5.34565e+06	59081.5	8075.5	184540	448868	46162	705752
mc272	3',4',5'-Tricetin O-rutinoside	Flavonoids	Flavones	Putative	H+	653.3	344.9	5.126						0.0311189	0.346661	0.181019	4.85051	0.106773	0.341206	0.482024	2.48667	1084.5	799	3447	3462	927	100	15297	23276	44705	2085	23928.5	5523	45480	2024	22848.5	3975	1724.5	1048	9447.5	756	26552	1002	1812	100	100	342	100	100
mc273	C-hexosyl-chrysin O-feruloylhexoside	Flavonoids	Flavones	Putative	H+	755.2	177.1	5.457						0.351049	1.89857	0.0663337	0.931185	0.00357916	24.0947	0.00256138	58.8965	2369.5	1469	1997.5	1314.5	66629	458	495	3438	7350.5	8347.5	3659	4615.5	14574	55034	2069.5	4014.5	2340	15354.5	6288.5	18913.5	5984.5	20579.5	690.5	100	100	100	268.5	2276
mc274	Nomilinic acid	Terpenoids	limonoids	Putative	H+	533.25	515.2	5.279	yes	Bioactive metabolites (nomilin) derivatives				0.0711539	1.18608	0.011988	4.08589	0.0717351	0.871833	0.00175613	104.885	8693	2614.5	2758.5	3943	15630	100	4398.5	7894	3462.5	5926	108634	3336.5	1946.5	13943	3575.5	25931.5	35300	4901.5	70347	73681.5	61350.5	19869	931	100	583.5	307	309	126.299
mc276	Toringin	Flavonoids	Flavones	Putative	H+	417.1	255.1	5.159						0.0164336	4.91498	0.00759241	5.77038	0.266028	0.431394	0.0495505	0.231736	22947	13051	26089.5	63649.5	34247.5	6453.5	32483	43711	8491.5	37591	19896	15239	70561	370090	284708	42152.5	36713	197595	90187	693814	23770.5	260278	4568	13747	386680	12246	9256.5	3743.99
mc277	Saccharopine	Amino acids and its derivatives	Amino acids and its derivatives	Putative	H+	277.15	259.1	5.21					C00449	0.114161	3.00199	0.0255744	8.52646	0.595816	0.353187	0.259891	1.03433	3418.5	1331.5	3495	6208.5	1041	686	33384	6556	973	3643	1413.5	1623.5	6023.5	7034	59853	31394	16968.5	98202.5	2314	23772.5	799	17595.5	2099	2094	2742.5	2510.5	1936.5	2742.5
mc278	Eriodictyol	Flavonoids	Flavonols	Standard	H+	289.05	163	5.24					C05631	0.0229021	0.113512	0.954645	0.28005	0.491113	0.0447602	0.408557	1.2088	4708	3319	15047	37836	25527	3941.5	31589	12450	22754	52565	4666.5	85731	50384	18734	18555	11243	5390.5	8651.5	10646	4434.5	7996.5	4788	2537	11622	11091	7800	1869	11091
mc279	Clausarin	Phenylpropanoids	Coumarins	Putative	H+	415.2	397.2	5.25						0.0711539	0.0860676	0.0495505	0.0302657	0.00809148	0.0164774	0.478319	0.395245	6799.5	24233.5	21636	22174.5	40348.5	719036	6593.5	75026.5	57947	82484.5	9841.5	82432	27923.5	11873.5	6135.5	29111	10891	13623.5	12175	11112	7513.5	5484.5	4628.5	2310.5	3913.5	9798.5	11696	3913.5
mc280	Methylnaringenin-7-O-neohesperidoside	Flavonoids	Flavanones	Putative	H+	595.2	85	5.25						0.837063	0.0689944	0.954645	0.26106	0.0901008	0.0110538	0.0516209	0.00414057	286452	129697	35946	70613	498358	71118.5	135770	13306.5	49335.5	1948749	171787	2.38153e+06	120891	59600	218272	149426	202165	112102	141035	84949.5	44657.5	146890	385322	45565.5	103496	24408.5	25161	3.12503e+07
mc281	Integrifoside A	Others	Others	Putative	H+	434.25	177.2	5.25						0.0229021	0.0686698	0.388412	0.332804	0.141608	0.0973242	0.0278085	4.72146	398.5	864	1167.5	1681	2241.5	1132.5	542	5615	1920.5	11167.5	2579	19220	1277.5	384.5	424	1949.5	612	973.5	1365.5	1208	630	616.5	940.5	457.5	100	100	100	100
mc283	Tricin O-sinapoylhexoside	Flavonoids	Flavones	Putative	H+	699.2	331.1	5.26						0.351049	0.0517869	0.688911	0.0847374	0.351049	2.3993	1	0.352389	680218	1366	8263	2494	33012	1615.5	6336.5	608	159758	45722.5	1576.5	4770.5	1.169e+06	1953.5	50503	4030	1568	14793.5	9009.5	1887	1682.5	502.5	52533	255	100	2871	1198.5	188840
mc284	Acacetin	Flavonoids	Flavones	Putative	H+	285.05	242.05	5.32					C01470	0.536014	0.253935	0.0879121	2.47946	0.0144685	0.00282256	0.900645	0.703327	205	499	403	100	902	2123.5	1506	1366	837.5	23715.5	4475	15165	1149.5	313.5	1422.5	1530.5	913	9830.5	1672.5	2198.5	2670	283	257.5	100	259.5	100	251	259.5
mc285	Dihydrobiochanin A	Flavonoids	Isoflavonoids	Putative	H+	287.1	269.1	5.35					C02675	0.0311189	0.0650131	0.688911	0.510042	0.0229021	0.0552685	0.768077	2.90377	2383	1090.5	9149	4160.5	875	344	7042	1131.5	3901.5	69885.5	4520	75982.5	2305	1723.5	638	3025.5	975.5	2939	100	7206	1512	733	1883.5	450.5	1540	769.5	3060	1540
mc286	Luteolin	Flavonoids	Flavones	Standard	H+	287.1	153	5.35					C01514	0.0548951	0.0486023	0.954645	0.531937	0.0907343	0.00472726	0.0289513	2.71668	2661.5	1899	5538.5	3758	1361.5	21229	13172	6537.5	5162	194888	8541	233624	3466	1129	2291	4734	11602	4266	7629	10731.5	982.5	2900	227.5	476	100	1031	998	100
mc287	Poncirin	Flavonoids	Flavanones	Standard	H+	595	287	5.226	yes	Bioactive metabolites	anti-oxidative, anti-inflammation	Ullah et al. 2020	C09830	0.606468	0.835566	0.0255744	15.1116	0.0548951	0.461073	0.0003996	71.2539	163356	27906	39101	111722	3213631	632927	2707121	2.06201e+06	3.13128e+07	21164492	651972	1.23516e+06	29245454	2.13346e+07	464912	2.60413e+06	209898	5.8213e+06	591249	42422752	13371754	2.14854e+06	42450.5	86470.5	10472.5	140420	6707	804.35
mc288	N-p-Coumaroyltryptamine	Phenamines	Phenamines	Putative	H+	307.1	147.1	5.39						0.873753	0.318204	0.637051	0.542775	0.210489	0.0817842	0.0153243	2.70704	100	2312.5	895.5	4461	229	635	1255	1212	6724.5	984.5	432	100	6472	679.5	3665.5	1287	1738	1446.5	1459.5	383.5	100	2546	522	100	100	1287.5	3325.5	100
mc289	Obacunone	Terpenoids	limonoids	Putative	H+	455.2	409.2	5.5	yes	Bioactive metabolites	anti-oxidative	Bai et al. 2021	C08775	0.0907343	3.23741	0.00479521	31.8194	0.837063	1.96428	0.00263068	109.255	2680.5	590.5	774	587	53200	100	1849.5	36694.5	492609	3592.5	124204	4308	1035.5	129298	16903	443940	13507	5403	1.43235e+06	416642	52008	221176	4397.5	996	100	581.5	306	100
mc291	Tricin O-sinapoylpentoside	Carbohydrate	Flavones	Putative	H+	669.2	331	5.513						0.0417832	0.161885	0.606993	0.142669	0.0715261	0.374496	1	0.202966	153846	229	3217	4394	5325.5	1132.5	4806	2900	58778.5	28709.5	1636	5697.5	70355.5	1342.5	100	6348.5	1437	4307.5	3670	1088.5	20383.5	653.5	32679	544.5	241	464.5	100	3937.89
mc292	3',4',5'-Tricetin O-malonylhexoside	Flavonoids	Flavones	Putative	H+	593.1	345.1	5.636						0.0020979	0.0123693	0.775624	0.602877	0.242886	3.21913	0.035964	32.1791	6463	1047.5	8329	7830.5	7253	270	10209	948048	52326	25834.5	9345.5	43276	684694	4152	5934.5	12594.5	9088.5	3570	3458	12958	4011	5844	2105	243.5	100	3070	384.5	85.6673
mc294	Psoralen	Phenylpropanoids	Coumarins	Standard	H+	187.05	143.05	5.94					C09305	0.252273	0.0036073	0.0027972	0.0348383	0.173776	0.018331	0.0675007	0.000758801	48565.5	90763.5	5001.5	3822	1476.5	50967.5	9648.5	1137	2334	4046.5	2239556	2631	837.5	100	3763	3364.5	1180.5	3790.5	1429.5	1469.5	531.5	1401	41979.5	1037577	1.55285e+06	466.5	712	1.55285e+06
mc295	Apigenin	Flavonoids	Flavones	Standard	H+	271.05	153	6.02					C01477	0.407867	0.327019	0.606993	0.100889	0.0500321	1.52948	0.0516209	1.72578	7044.5	6995	9318.5	1972	8391	123000	13306	4438	4419	9278	10853	3305	10809.5	7026.5	9620.5	2302	4531.5	4304.5	10677.5	4455.5	3551	9336.5	6615.5	1411	7935.5	3760.5	1730.5	7935.5
mc296	2'',6''-O-Diacetyloninin	Lipids	Lipids	Putative	H+	515.1	177.1	6.044	yes					0.00034965	9.04822	0.0015984	9.70786	0.00499863	6.18049	0.00177294	25.0041	1139	640.5	819.5	1812	19088	3247	6271.5	3085.5	2709	5972	9644	4784	1012.5	26196.5	11613.5	83473.5	34232.5	6490.5	208055	38915	67286	85666.5	1071	100	771	100	473	2331.48
mc297	Chrysoeriol	Carbohydrate	Flavonols	Standard	H+	301.1	286	6.14					C04293	0.680594	0.376014	0.954645	2.86171	0.24393	0.699413	0.0871976	4.09629	19097	36285.5	234488	68072.5	228456	5951	14229	6516.5	860688	1714332	18216	194181	2451374	13069	915166	790916	75690.5	43323.5	26832	50451	23165.5	17674	9140	4476.5	1263.5	4034	1717.5	1263.5
mc298	Tricin 4'-O-(threo-4-hydroxyphenylglyceryl) ether	Flavonoids	Flavones	Putative	H+	497.1	331	6.249						0.0115385	2.81176	0.0175824	2.56035	0.026114	2.63259	0.139293	0.952556	28519.5	701.5	900.5	949	1148.5	642	3822	979	2688	7084	14886	5150.5	300.5	14281.5	14595.5	11070.5	10122	4273	44355	59630	11333	23505.5	12558.5	100	100	5936	377	100
mc299	Prostaglandin A2	Lipids	Lipids	Putative	H+	333.2	189	6.34					C05953	0.0907343	1.10679	0.0255744	8.71266	0.11181	0.0257675	0.0869149	0.342784	52676.5	359	852.5	1155	822	334.5	4257.5	4465.5	21598.5	1546.5	11977.5	454644	17645.5	30409.5	447940	105789	78184	136340	81418.5	65748.5	303.5	30569.5	57852.5	524.5	193	200	121	193
mc300	Marmin	Phenylpropanoids	Coumarins	Putative	H+	333.15	163	6.39						0.0110126	14.3702	0.00759241	6.27011	0.396754	0.215027	0.17494	0.411747	522990	1898	11348.5	3535	930	2413	31608.5	30518.5	82896	8319	74223.5	24455.5	24450	328264	3018615	924334	724439	1110355	569964	627282	2872.5	191672	453998	1849	270	8079.5	330	270
mc301	1-Hexadecanol	Lipids	Lipids	Putative	H+	243.2	211.2	6.58					C00823	0.0115385	2.18437	0.113487	1.50235	0.593901	0.026315	0.589155	0.860671	2037.5	1676.5	8005.5	1.0017e+06	199.5	118	158604	620.5	24227	379	18090	201640	409862	286708	834575	868596	855792	1.13908e+06	646676	705958	100	533681	1002.5	100	100	4189.5	855.5	100
mc302	Thymidine	Others	Nucleotide and its derivatives	Putative	H+	243.1	127.05	6.58					C00214	0.0115385	2.80719	0.00759241	160.285	1	0.23049	0.0672554	2.74379	7800.5	32229.5	2623.5	10007	1743	845.5	1.17491e+06	25277.5	159518	20019	123742	104228	2.07268e+06	1658064	5.0003e+06	5074682	5.11536e+06	6358577	3843244	4.02413e+06	867.5	3.0867e+06	14651.5	4620.5	2222.5	1713.5	3830.5	2222.5
mc303	Bergapten	Phenylpropanoids	Coumarins	Standard	H+	217.05	202	6.6					C01557	0.258203	0.508252	0.405487	23.8042	1	0.474492	0.273242	0.520247	100	100	100	100	446.5	100	352.5	1264	10233	100	39339.5	329	100	9421.5	7820	100	100	8405.5	100	100	100	100	100	100	100	100	100	100
mc304	Deacetylnomilin	Terpenoids	Terpenoids	Putative	H+	473.2	437.2	6.69						0.536014	0.0180185	0.479107	0.597933	0.00786713	9.98861	0.000799201	99.1252	94278	952.5	4394.5	3517	43998	2258	28450.5	4515683	3198.5	72720	12155.5	1.13343e+06	18328.5	20224.5	4385.5	24806	29838	1396.5	90939.5	18610	26460.5	25349.5	35571	629.5	1155.5	2206	4834.5	14521.1
mc305	Obacunoic acid	Terpenoids	Terpenoids	Putative	H+	473.2	437.2	6.7						0.918182	0.0279704	0.181019	1.24631	0.0110126	10.5148	0.00177294	106.044	37915	227.5	643	2449	63108.5	1167.5	716.5	4.06731e+06	2300.5	66550.5	12293	1.31796e+06	17775	7787.5	9642	25929.5	46968	2519.5	112354	23244	14613	30481	20627	456	1091	573.5	197.5	24057.8
mc306	Limonin	Terpenoids	limonoids	Standard	H+	471.2	425.2	6.88	yes	Bioactive metabolites	anti-oxidative, anti-inflammation, anticancer	Fan et al. 2019	C03514	0.299126	0.328539	0.0027972	12.2207	0.00249921	2.48661	0.00177294	116.488	533705	11345.5	2499.5	1963.5	100476	842.5	6572099	7943370	272713	320507	7960102	4419600	755638	855646	431193	2.56534e+06	3.25422e+06	139029	4.01919e+06	3284531	289878	1.26655e+06	389190	50043	2590	36776.5	608	7461.04
mc308	Cocamidopropyl betaine	Lipids	Lipids	Putative	H+	343	240.3	7.063						0.0417832	0.104983	0.0663337	0.0787307	0.710005	0.203211	0.679176	0.198512	459074	689569	569274	339734	408543	1.64892e+06	321371	430250	794420	467328	574782	419316	592980	288179	341930	291765	395102	375632	348217	462616	510056	386188	489650	750232	687994	453902	323272	748.951
mc309	Dodecyl (dimethyl) amine oxide	Lipids	Lipids	Putative	H+	230.3	212.1	7.228						0.606468	0.324744	0.0255744	0.91412	0.185465	0.239558	0.00385323	1.41544	44811	46267.5	62173.5	128311	21403	9703.5	258426	249848	151736	55748	65278	95022.5	150762	109116	88109	169861	197362	147626	136592	195290	39773.5	54533	15701.5	18437.5	10126.5	19192.5	13568.5	10126.5
mc310	Dexoylimonin	Terpenoids	Terpenoids	Putative	H+	455.2	437.2	8.03						0.757692	0.12339	0.0175824	3.48998	0.00332168	3.10788	0.528671	0.000443715	2511.5	8912	5168	3910	39336	3184	6330	86427	15231	151457	7221	1.80455e+06	8382	20945	26469.5	99142.5	10077	14021	158164	38800	7911	40040	3328.5	178640	624868	3412	7179	1.95728e+09
mc311	Nomilin	Terpenoids	limonoids	Putative	H+	515.2	455.2	7.31	yes	Bioactive metabolites	anti-obesity	Sato. 2013	C08773	0.173776	0.59053	0.011988	5.87406	0.00357916	4.54945	0.00177294	225.733	29791	281.5	469.5	3012	328168	839.5	53217.5	113512	4034	605873	84267	3.26927e+06	77330.5	209110	216438	815130	128782	94806.5	1.59714e+06	326772	110144	526678	44753	2257	215.5	2265	189	923.317
mc313	Dihydroxy-pentamethoxyflavone	Flavonoids	Flavones	Putative	H+	405.1	375.05	7.36						0.915639	0.48777	0.144655	1.33228	0.830987	0.456096	0.372021	3.12746	27063	12972.5	1044	59801.5	286	100	15583.5	7471.5	15570	23512.5	46877.5	14633	199049	5786	21501.5	28477.5	69018	13797	79909	51450	10738.5	16892.5	15994.5	544	100	869.5	255.5	100
mc314	Nobiletin	Flavonoids	Flavones	Standard	H+	403.15	373.1	7.39					C10112	0.957478	0.514313	0.0935325	7.02026	0.303206	0.465932	0.866204	3.40882	363	612.5	100	100	100	100	225.5	100	855	1839	1012	1520	16353	100	874	1886	4416	426.5	4993	3021.5	100	100	810	100	100	100	100	100
mc318	Calcitetrol	Terpenoids	Terpenoids	Putative	H+	433.3	373	7.61					C18231	0.114161	0.151739	0.144655	1.03737	0.837063	0.265868	0.181019	1.8705	134966	87064.5	2986	10870	1818.5	1932	82135	55945.5	77366	43497.5	105815	346784	1199805	31621.5	92316	94616.5	49424	15663.5	53821.5	207827	33121	46533	84736.5	5432.5	7014	1471	455.5	20471.2
mc319	Pentamethoxyflavanone or pentamethoxychalcone	Flavonoids	Flavanones	Putative	H+	375.15	241.05	7.867					C10186	0.606468	0.30045	0.0663337	1.32988	0.0548951	2.01125	0.0014709	29.1191	977.5	1134.5	100	42874.5	368.5	137	1082.5	79554.5	19439.5	6813.5	106007	16625.5	5915.5	13142	230.5	4554.5	8320.5	30362.5	47554	13425.5	13157.5	15244.5	1172.5	100	100	100	100	100
mc320	alpha-Tocotrienol	Vitamins	Vitamins	Putative	H+	425.1	395.2	7.727					C14153	0.606468	0.360586	0.0495505	1.48197	0.407867	0.210795	0.775624	0.873236	1262199	437098	33221	115620	7941	78483.5	392986	362382	1728141	636232	1412505	1136943	3.60678e+06	394275	626975	1184815	1.60384e+06	388808	1.94556e+06	1022521	391512	556360	649980	93160.5	23253	34740	10069	885.491
mc321	Monohydroxy-hexamethoxyflavone	Flavonoids	Flavones	Putative	H+	419.15	361.1	7.78						0.152705	0.574477	0.0663337	2.54588	0.396754	0.552355	0.17494	2.84717	92905.5	76147	9252.5	31685	13763.5	15037.5	93657	144126	71742.5	197330	251197	343792	132768	70700	251102	63150.5	120492	35431	103342	475712	26976	71979.5	28460	8207	6330	1351	175	1220.94
mc324	Cholesterol	Alkaloids	Alkaloids	Putative	H+	387.1	331.1	7.948					C00187	0.185465	0.427775	0.0027972	0.771414	0.0284522	0.124095	0.952543	0.23802	342899	263584	337005	328531	74845.5	105404	764202	576562	423202	304886	345120	297527	343889	1.10139e+06	547226	510919	824942	419946	623328	670256	343700	312595	247206	293368	92773.5	326191	255086	5649.01
mc325	Rhodomyrtone	Phenylpropanoids	Coumarins	Putative	H+	460.4	119	8.053						0.680594	1.0615	0.606993	0.543302	0.133701	0.312553	0.0573078	0.258756	2.27639e+06	1331806	639842	926790	1290824	2.10347e+06	507762	420433	1.63045e+06	385528	525070	438280	1209351	1360955	73186.5	336627	573294	45211	1.08018e+06	1.50715e+06	2.6854e+06	2.41838e+06	1309479	583312	787403	905942	1.13422e+06	1.18637e+06
mc326	Diosgenin	Terpenoids	Terpenoids	Putative	H+	414.9	119.2	8.061					C08898	0.536014	0.365212	0.688911	0.369256	0.340407	0.258801	0.17494	0.331224	6.78422e+06	6.84148e+06	6.83405e+06	8155481	7.37811e+06	8.04533e+06	8.98417e+06	5910776	8.78028e+06	4954888	6.98617e+06	8.41752e+06	7.91359e+06	11821473	7419360	7.24854e+06	6.55377e+06	3590103	1.08823e+07	6.43498e+06	1.48213e+07	9.4254e+06	8311589	6.52521e+06	8.48969e+06	1.02462e+07	7.28333e+06	1.81832e+06
mc327	Prostaglandin I2	Lipids	Lipids	Putative	H+	353.25	111	8.07					C01312	0.606468	0.341092	0.327672	0.29557	0.426923	1.15316	1	0.114625	39144	223824	5407.5	10147	570000	1284.5	5506.5	2387.5	362615	199423	3709.5	42817	242668	104877	207508	51852.5	134546	128614	162714	102638	64363	44133	4878.5	121375	7762.5	533.5	2437.5	375.181
mc328	Denin	Others	Others	Putative	H+	694.4	497.3	8.136						0.837063	0.280881	0.388412	0.254837	0.0717351	2.63419	0.863936	0.186221	232016	942834	21936.5	36279.5	2.1569e+06	17881	25923.5	8735	1518107	873231	28248.5	266980	885944	429792	790009	186166	532219	477361	682908	441158	328368	252140	15778.5	336650	25822.5	3778	8280	5653.98
mc329	Secologanin	Terpenoids	Terpenoids	Putative	H+	389.15	163.05	8.2					C01852	0.918182	0.653738	0.0015984	4.6663	0.0560109	0.229241	0.28755	1.79617	7588.5	3989	1414.5	3829.5	1024	481.5	4686.5	10673.5	21827	17305	28638	8275	61213.5	6094.5	17897.5	14018.5	65032.5	9253	40738.5	26495	5072.5	19777.5	2080.5	1253	100	736.5	100	31.25
mc332	9-HODE	Lipids	Lipids	Putative	H+	297.25	109.1	8.24					C14767	0.00524476	15.9489	0.0015984	119.518	0.87366	0.131803	0.516493	0.426104	1472	1273	3502.5	863	17882	1318.5	1021.5	6115.5	84874.5	44646	26368	44867	22139.5	1.478e+06	1684780	995616	1271453	662968	1.76777e+06	2.52268e+06	2848.5	1.07706e+06	3498.5	25795	6364.5	467.5	1773.5	1071.46
mc334	Glucovanillin	Phenylpropanoids	Phenylpropanoids	Putative	H+	315.1	135.05	8.24					C19808	0.00524476	10.6486	0.00479521	109.457	0.791146	0.112593	0.595225	0.369079	9532	9261	1547	2482	19281	8879	4115.5	19263.5	247483	104956	63912.5	100762	70893	3.28364e+06	3.22416e+06	2.25673e+06	2.79545e+06	1.70664e+06	3.77207e+06	4466650	6257.5	2.95303e+06	7775.5	101404	18329	3572	1924.5	1186.34
mc335	Pinobanksin 3-O-acetate	Flavonoids	Flavonols	Putative	H+	315.1	91.05	8.25					C16418	0.00524476	13.2084	0.011988	143.974	0.525054	0.0775214	1	0.239519	4584	1156	1653	1745.5	3286.5	1233	947	8719	76803.5	32198.5	16623.5	24449.5	13946.5	892083	1.02289e+06	655228	814908	459575	1196008	1666837	1119.5	954007	803.5	22576	2148.5	606.5	211.5	2148.5
mc336	18-Oxooleate	Lipids	Lipids	Putative	H+	297.2	43	8.25					C19617	0.0110126	5.5868	0.00385323	76.4416	0.606468	0.171982	0.144655	0.383955	13315.5	6317.5	3222	6864	14841	5374.5	10612	16781	153465	80737.5	49821	443306	42380	1.71825e+06	1.97245e+06	1255505	1.53303e+06	831966	2.22758e+06	3337845	8568	1.72151e+06	4939.5	50507.5	6275.5	6204	3456	3565.62
mc337	13(S)-HODE	Lipids	Lipids	Putative	H+	297.2	123	8.25					C14762	0.00786713	12.2525	0.011988	77.0817	0.915577	0.15534	0.287982	0.625184	1971	3291	2031	6841.5	14333	739.5	2380	6727	82954	29258	17882.5	64541.5	10625	973621	1.1518e+06	689552	867490	449148	1297045	1.9413e+06	497	943696	3166	14998	1397.5	1631.5	915	1397.5
mc339	LysoPE(18:3)	Lipids	Lipids	Putative	H+	476.3	44.05	8.379						0.141608	0.23939	0.775624	0.274699	0.367909	0.41921	0.0255744	1.29764	3990955	252646	265414	161314	1111886	178355	2.77084e+06	691408	1274660	97223.5	1182179	519756	1443614	359402	701568	767290	147210	119386	490068	888748	141608	858972	3.74231e+06	124286	100878	114518	411048	79593.9
mc340	LPC(1-acyl 18:3)	Lipids	Lipids	Putative	H+	518.3	184.1	8.423						0.00122378	0.0727764	0.954645	0.165144	0.00123427	1.55482	0.0027972	2.77285	2017489	24520	168678	85110	804016	16223.5	924286	324788	1.53057e+06	223566	1001338	2.10899e+06	2.13583e+06	73908	307748	155361	143488	42364	211054	367060	79981	204921	676404	17018	23316.5	101331	108172	49150.1
mc341	Osthole	Coumarins	Coumarins	Putative	H+	245.1	189.05	8.45	yes	Bioactive metabolites	antitumor, anti-inflammation, neuroprotective, osteogenic, cardiovascular protective, antimicrobial, and antiparasitic activities	Sun et al. 2021		0.0548951	3.92995	0.0015984	436.289	0.671772	0.00530628	0.0209755	2.87124	165853	31389.5	3102	3712	312	1984	13554779	376444	374374	17080	1085707	70997.5	1.12472e+07	1.91589e+06	15735770	13948137	3.01573e+07	55785722	9.35362e+06	39397614	4225.5	7157583	122808	16726.5	5535	4267	2280	5535
mc342	Isoimperatorin	Phenylpropanoids	Coumarins	Putative	H+	271.1	203.05	8.65					C16976	0.469755	1.76457	0.0156014	521.561	0.95776	0.898996	0.0768359	195.933	60433	3060	1160	631	100	100	145570	151253	1.79617e+07	176063	384584	3529	3.75865e+06	6204.5	19715.5	1.3309e+07	2.03444e+07	20836.5	2439219	4662	8524	18089.5	46818	44597	5577	2123.5	468	1705.5
mc345	12(S)-HPETE-1	Lipids	Lipids	Putative	H+	337	319	8.76					C05965	0.837063	0.412096	0.035964	0.83521	0.340407	3.61278	0.00479521	51.1909	24375	10422	23643	26790	1.80366e+07	10282.5	1.14356e+06	74109	9337062	1.34663e+06	2.58875e+07	122864	4962118	3823156	4384410	2.43313e+06	1781875	4.8944e+06	241722	13192313	198549	2.65691e+06	22009.5	4051	10685.5	5298	17056.5	712.604
mc347	5-O-Caffeoylshikimic acid	Phenylpropanoids	Phenylpropanoids	Putative	H+	337.1	319.1	2.5					C10434	0.837063	0.225341	0.0449352	0.402281	0.915639	0.41285	0.606993	0.346633	181404	145781	70949	189788	234224	18744	40962.5	240884	131473	420879	309225	246152	361780	240331	247588	331308	150872	180710	149676	385877	251454	227856	89509	30799	28455.5	14326.5	32674.5	38863.5
mc348	Xanthohumol	Flavonoids	Chalcones	Putative	H+	355.15	79	8.77	yes	Bioactive metabolites	anti-inflammation, anti-oxidative	Lv et al. 2017	C16417	0.606468	0.430987	0.0015984	20.1374	0.138072	6.59395	0.0495505	16.9288	30870	229844	22411.5	18963.5	97469	11042.5	559096	2558.5	5184702	11990.5	13786347	5595.5	2.83207e+06	2049811	2.44835e+06	1335101	1.05855e+06	2882792	148674	7.04781e+06	131495	1430295	3001.5	58192	14495.5	3682.5	6832.5	994.204
mc349	Hexadecanoic acid	Lipids	Lipids	Putative	H+	257.2	215	8.78	yes				C00249	0.757692	0.455667	0.0003996	511.692	0.469755	3.67824	0.00385323	142.005	475.5	836.5	2062.5	1682	1776	100	207007	949.5	2284920	91030	5279338	7721	1211386	1.01827e+06	1142766	664340	551778	1389629	44050.5	2.65905e+06	34252.5	481636	188	574.5	914.5	584	364.5	914.5
mc350	Prostaglandin F2alpha	Lipids	Lipids	Putative	H+	337	131	8.78					C00639	0.606468	0.437414	0.0015984	10.3433	0.210489	5.64391	0.0663337	3.04401	23560	10269	146666	32650.5	8748	789604	773406	7318.5	6.95227e+06	21845.5	16637283	11388	3501229	2694988	3.11625e+06	1.80711e+06	1.31271e+06	3.63983e+06	185806	8969814	155526	1.90995e+06	6392.5	624578	10217	1033	2819.5	2.8705
mc352	Prostaglandin H2	Lipids	Lipids	Putative	H+	353	335	8.79					C00427	0.114161	0.460107	0.863936	0.31378	0.168488	0.922765	0.679718	0.403652	1.38494e+06	1.66518e+06	132922	215248	1398434	89103.5	125100	34928	1568332	532770	24476	235982	1365739	1.17997e+06	1140998	599396	903314	809392	1643006	661780	887476	617168	121754	953868	166733	64223	30693	3930.14
mc353	Prostaglandin D2	Lipids	Lipids	Putative	H+	353.2	335	8.9					C00696	0.469755	0.315386	0.606993	0.290402	0.265676	0.779629	0.85956	0.29687	631165	1233924	61096	110056	1616205	46987	74543.5	28829	1693525	732864	27590.5	232294	1184455	822060	939379	400470	717935	678358	919482	551912	522444	336609	82276.5	703205	102858	36692.5	25626	2995.83
mc354	Leukotriene D4	Lipids	Lipids	Putative	H+	497.25	301	8.8					C05951	1	0.259403	0.775624	0.379716	0.837063	0.663674	0.288413	0.108307	42402.5	43038.5	1493.5	5421.5	38969.5	2988.5	1201.5	104736	43924	13696.5	358	27477.5	37985	31404.5	29324.5	11596.5	22220	19661	49030.5	17168.5	26972	14204	1720	23297	4857.5	1884.5	431	110637
mc355	Polypodine B	Terpenoids	Terpenoids	Putative	H+	497.3	335.3	8.868					C08834	0.173776	0.669697	0.238173	0.570234	0.00122378	5.32591	1	0.466729	528062	516126	28862.5	58472.5	1.0503e+06	29851	31848	11237.5	942193	364043	15401.5	81165.5	751178	595094	795976	252008	716228	426668	1070132	527638	363128	274118	32650	303126	43289	13812	9762.5	10524.1
mc356	Kolavic acid	Terpenoids	Terpenoids	Putative	H+	335.2	147.2	8.874						0.0115385	1.32453	0.000799201	2.91447	0.426923	1.78842	0.775624	0.614592	108513	104038	16634.5	20759	212037	34146.5	8143.5	3031.5	471820	392202	4769	29004.5	364642	563220	802018	425594	754286	397055	1.13897e+06	688325	156202	247388	9620	79618	11372.5	2697	1381.5	116.869
mc357	LPC(1-acyl 18:2)	Lipids	Lipids	Putative	H+	520.15	184.05	8.932						0.0020979	0.0661328	0.775624	0.369203	0.00420718	1.35036	0.00263068	3.37624	7.37092e+06	86825.5	854298	613796	1999103	130892	2.91877e+06	1532998	2.80236e+07	1.45565e+06	5723382	11847867	20506536	408353	2613920	319091	1369062	277544	590306	2309031	1.13628e+06	1403730	1945240	36292.5	160708	529756	646480	196646
mc358	Trichodiene	Terpenoids	Terpenoids	Putative	H+	205.2	95.1	9.02					C01860	0.396754	0.0888331	0.327672	0.097828	0.0907343	0.105591	0.0675007	0.0530142	8020.5	44302.5	17076	87889.5	1757	100	24333.5	85167	63720.5	100	4030.5	100	27018.5	7136	1449	5259	4120.5	3218	2965	1848	4110.5	13975.5	444.5	9487	17146	2505.5	179.5	17146
mc359	beta-Caryophyllene	Terpenoids	Terpenoids	Putative	H+	205.2	121.1	9.02					C09629	0.469755	1.33261	0.863936	0.151712	0.00524476	0.187293	0.0156014	0.0567214	63779	252774	9.55695e+06	112030	13018.5	104	174239	150730	543834	94818	42172	45599.5	276626	49315.5	53761.5	230544	1371384	37963.5	208416	9645	37894	104381	6605.5	90820.5	125010	22520.5	8391.5	125010
mc360	(+)-beta-Caryophyllene	Terpenoids	Terpenoids	Putative	H+	205.2	95.1	9.03					C09629	0.210489	0.197319	0.327672	0.0840825	0.595544	0.401392	0.0214396	0.0416648	128754	343765	3.23881e+06	84948	14739	1886.5	347457	414307	683494	19180.5	22894	25892.5	382346	76316.5	14377	71248.5	65344	21685	36438.5	38139	8887.5	305544	13463.5	111752	251044	22263.5	5870.5	251044
mc361	LPC(1-acyl 16:1)	Lipids	Lipids	Putative	H+	494.3	184.2	8.885						0.0548951	0.0692058	0.327672	0.534722	0.00332168	1.72155	0.0003996	30.2757	37137	158.5	6212	3584	3706.5	297	73550	13200.5	222208	3307.5	30323.5	9171	108826	5788.5	15185	2569	12444	1322	5634.5	15348	5647	10676	18984.5	489	2146.5	1725.5	5461	4145.49
mc362	Polygodial	Terpenoids	Terpenoids	Putative	H+	235.1	179.1	9.243					C09712	0.026114	0.30591	0.0871976	0.0201754	0.112075	0.36807	0.813336	0.276304	203078	144948	5230797	2.75865e+06	44874	281531	197728	108854	88024.5	32176	93313	64339.5	82200	194312	99010.5	124930	111362	133064	110698	172012	188134	136560	132348	124873	182729	220156	280912	85788.3
mc363	Punicic acid	Lipids	Lipids	Putative	H+	279.25	95.1	9.271					C08364	0.185465	0.0518179	0.555337	0.277954	0.266028	0.784979	0.215515	1.016	709508	1253149	387542	579279	609400	1260230	2157415	492197	1.00258e+07	1614705	1390536	302858	14049546	681842	980140	1.25233e+06	607450	917954	1.08155e+06	1012771	1390523	565793	675897	1.30507e+06	902550	692900	681096	17595.3
mc364	LPC(1-acyl 16:0)	Lipids	Lipids	Putative	H+	496.35	184.2	9.302						0.0500321	0.0879403	0.181019	0.217978	0.00786713	1.26158	0.00479521	2.3845	2872631	284144	1.15389e+06	2.45205e+06	2.99967e+06	514094	4.23707e+06	2.26975e+06	2246726	223164	14588320	667226	5485537	403135	1.03632e+06	559416	513084	223325	910192	1.74981e+06	540726	1119491	6486082	162186	355354	2448121	8244931	1.63865e+06
mc365	9-Hydroxy-(10E,12Z,15Z)-octadecatrienoic acid	Lipids	Lipids	Putative	H+	295.2	179.2	9.507						0.00524476	0.030594	0.223776	1.68833	0.289467	7.23422	0.00540336	31.7136	877.5	3559.5	1006	7262	3889	1768	35245.5	4838	410834	138334	42261.5	41034	509640	626.5	18144.5	17536	3500	9125	11957.5	7304.5	6602.5	606	436	3533.5	1297.5	1268	196	1297.5
mc366	LPC(1-acyl 18:1)	Lipids	Lipids	Putative	H+	522.4	184.1	9.405						0.00332168	0.0978311	0.528671	0.214027	0.0229021	1.37601	0.000799201	9.41793	889004	23258.5	90575	66161	419885	6749	570671	356122	431776	148492	1.36378e+06	523177	423344	161510	72709	148642	83085	67709	169432	333165	114341	149734	553387	11521	18838.5	30973.5	72841	70618.8
mc367	7-Geranyloxycoumarin	Coumarins	Coumarins	Putative	H+	299.15	163.05	10.17	yes	Bioactive metabolites	anticarcinogenic, anti-inflammation, antihelicobacter, antigenotoxic, and neuroprotective effects	NAGAO et al. 2010		0.407867	0.309416	0.000799201	22.7671	0.458388	0.0698466	0.0337357	4.64377	219680	5576	16499.5	24574	3063	19029.5	67660	365865	790363	11532304	105306	11825061	72727.5	1691536	2801242	2.19308e+06	2732384	836106	2.65214e+06	5465336	32078	1.25085e+06	269914	16225.5	26151.5	1536.5	692	13836.8
mc368	(-)-beta-Pinene	Terpenoids	Terpenoids	Putative	H+	137.15	95.1	10.19					C06307	0.407867	1.56602	0.515364	0.12914	0.0229021	0.0652875	0.554982	1.54695	409.5	100	702828	209800	664.5	100	7486	12779	3320	18999	18882	19189	7270	13651.5	49399	19412.5	38082	2949	25924.5	78050.5	100	4045.5	2316.5	386.5	97.5	17012.5	1625.5	97.5
mc370	Linoleamide	Lipids	Lipids	Putative	H+	280.25	245.2	10.68						0.0227578	2.10751	0.954645	0.943286	0.340407	11.099	1	8.50804	85358	42182	52242	31192	19518	78963	37177.5	18456	25932.5	16123	27700.5	9145	27057	35293	34680.5	157986	197050	39578.5	51439	23675.5	25912.5	46867.5	92835.5	58619	32209	53803	45103.5	9268.78
mc371	Leukotriene B4	Lipids	Lipids	Putative	H+	337.25	119	10.7					C02165	0.837063	0.18936	0.688911	0.339636	0.633589	0.304595	0.679447	0.246172	103148	142505	65445.5	55975.5	231193	118322	57683.5	7530.5	533948	313876	71752.5	145402	369299	206074	192516	132048	106228	184841	110693	95588.5	112568	62131.5	85758	158796	100464	84572	72082	14413.3
mc372	Biflorin	Phenylpropanoids	Phenylpropanoids	Putative	H+	355.2	163	11.039					C08996	0.606468	0.162369	0.863936	0.427254	0.168488	0.606569	0.722483	0.445916	27444	107718	31876	31687	109664	13087.5	36435.5	1589.5	443560	28412.5	57575	17896.5	401440	29376	75041.5	28465.5	76717	83390.5	61762	54383.5	102844	22154	27030.5	198334	31036	17592	11890	21549.3
mc373	Linolenic acid	Lipids	Lipids	Putative	H+	279.2	95.1	10.954					C06427	0.606468	0.173858	0.954645	0.131576	0.138072	0.777477	0.17494	0.60071	3015978	8.56414e+06	961896	1.06847e+06	6195656	1.05103e+06	1833327	213888	5.98558e+06	321081	2771355	174714	7115478	2274664	2.87555e+06	2.66604e+06	2.63393e+06	1895340	3772339	2348220	2.57622e+06	1.39623e+06	1.37862e+06	11732263	3228464	1236763	782314	16632.9
mc374	PC(14:3/17:3)	Lipids	Lipids	Putative	H+	708.5	184.05	10.996						0.000938793	0.0121468	0.00240407	0.0145821	0.202341	0.200359	0.140004	0.469286	17629.5	5993.5	175861	25011	595.5	11683.5	58141	54530.5	27987.5	30410	76072	43525	40954	81.5	154	100	100	100	93.5	3023.5	100	153.5	20152	836.5	1486.5	274532	74708	6644.03
mc375	Heptadecatrienoic acid	Terpenoids	Terpenoids	Putative	H+	265.2	247	11.2					C16344	0.469755	0.0124285	0.0027972	0.683168	0.396406	0.481128	0.262464	1.58445	2331	3425.5	1427.5	2849.5	515	1740	5493.5	765293	6386.5	762.5	3573	1611.5	4933	7786.5	6505	7678.5	4035.5	6371	5302	5220	4586	2116	3208	8852	5097.5	7056.5	6220	5097.5
mc376	Oleate	Lipids	Lipids	Putative	H+	283.25	69.05	11.25					C00712	0.0711539	2.66072	0.775624	1.55227	0.288756	4.893	0.214281	10.3843	268941	173247	305278	100695	79182.5	433316	179093	225546	155657	28089	128342	41858	167528	152286	238412	1.04261e+06	1.37789e+06	195606	256100	80020.5	145213	275734	312732	188058	179171	209672	233170	13126.1
mc377	1-Monopalmitin	Lipids	Lipids	Putative	H+	331.3	313.2	11.459						0.396754	0.203713	0.215104	0.214027	0.0194217	0.173226	0.515741	0.139359	327980	357688	223037	223314	133670	297997	329002	129056	429556	86774.5	218249	84647	639384	246208	234030	246482	357215	351462	304019	366093	417588	269950	305961	464076	222378	311099	445830	4005.73
mc378	Linoleic acid	Lipids	Lipids	Putative	H+	281.3	81.1	11.539					C01595	0.680594	0.164937	0.144655	0.421846	0.202675	1.45445	0.0153243	2.94904	4170	10848	3428	5597	11214.5	3191	5127.5	4689.5	45803	6025	15701	1912	35468	7970.5	8025.5	6483.5	13766	8242	9905	6222.5	15901	5706.5	5115.5	14290.5	4072	3979	4418	3132.31
mc379	13(S)-HPOT	Lipids	Lipids	Putative	H+	311.2	81	12.14					C04785	0.114161	0.473771	0.327672	0.188214	0.299126	0.483187	0.768077	0.290814	97810.5	25068	33231	31630	20308.5	9578	11151.5	5945.5	46594	5000.5	5400	3124	23649.5	31945.5	19991.5	30157.5	27121.5	22774.5	28734.5	17900	8407.5	10991.5	113610	56801	13284.5	23485.5	11772.5	13284.5
mc380	Neoxanthin	Vitamins	Vitamins	Putative	H+	601	221	12.384					C08606	0.299126	0.297551	0.688911	0.0932884	0.458388	0.347848	1	0.190771	2840.5	254644	1.10233e+06	460926	111710	47973	42514.5	95815.5	180385	34229	53187.5	39741.5	278516	65408.5	159891	153538	72700	101234	117588	115499	139526	60078.5	1549	30995.5	122096	67065.5	3520.5	20651.5
mc381	Violaxanthin	Vitamins	Vitamins	Putative	H+	601	221	12.37					C08614	0.173776	0.331069	0.606993	0.131629	0.243582	0.41977	0.679718	0.241283	2976	189407	828489	222946	117924	54791	32772	53471	168362	29130.5	48098	54992.5	270234	63027.5	161582	146432	77674.5	93957	112462	123137	147246	66313.5	1927.5	21968.5	111139	49971.5	3129	12941.2
mc382	Canthaxanthin	Vitamins	Vitamins	Putative	H+	565	283	11.467					C08583	0.210489	0.181799	0.0879121	0.223954	0.340051	0.918409	0.954645	0.480842	1596.5	2035	3626	1549.5	3599	1064	5090.5	4451	3546	3690	1095.5	400	1086	1292.5	606	2839	764	1343	1746	1790	1015.5	941.5	460	2552.5	6579	821	425.5	2665.17
mc383	Coniferin	Phenylpropanoids	Phenylpropanoids	Putative	NH4+	360.15	131.05	2.585					C00761	0.0164336	0.950865	0.0015984	1.52988	0.351049	0.542115	1	0.670785	4983.5	40218.5	15871	10287.5	9348	20298.5	34490.5	80516.5	15782	2436.5	18519	4869.5	32985	44409	76282	89861	32395.5	65169	62827.5	34145.5	125905	107722	3583.5	33091	79794	7423	2708.5	49751.2
mc384	Putrescine	Alkaloids	Alkaloids	Putative	H+	89.1	72.1	0.689					C00134	0.141608	0.291347	0.775624	0.221078	0.00211061	7.45348	0.0255744	4.37279	276752	2.32336e+06	318693	1384813	92420	2.65056e+06	1571768	1.37103e+06	662630	130429	949452	828006	724910	346482	854776	370022	256728	153486	1391028	603972	564311	512023	299990	5.36381e+06	5512355	351183	871059	48183.1
mc385	Aminobutyric Acid	Others	Organic acids	Putative	H+	104.05	45	0.94					C00334	0.0711539	0.220314	0.0879121	0.229914	0.299126	0.16627	0.223776	0.126936	5380896	4.2798e+06	3512205	7547783	1.18653e+07	4.53105e+06	4604732	3442519	6.03479e+06	1.18597e+07	5.82979e+06	6682413	6.73626e+06	6.00653e+06	6.18108e+06	9.78872e+06	1.1e+07	9940983	7747129	7322299	8.81019e+06	8.93208e+06	6535224	7005021	5124528	2702284	4383631	7.1914e+06
mc386	Choline	Alkaloids	Alkaloids	Putative	H+	104.1	60.1	0.781					C00114	0.490794	0.0989582	0.0389951	0.132981	0.0802704	0.2024	0.0382968	0.0980157	58333.5	51205	28917	40531	185464	41449	48238.5	26911.5	100758	152723	55335.5	89301.5	163094	88272	78271	105193	100587	109824	95568	96856	110218	113973	67023.5	62732.5	54867.5	18557	18994.5	159607
mc387	L-Serine	Amino acids and its derivatives	Amino acids and its derivatives	Putative	H+	106.05	60.05	0.817					C00065	0.407867	0.357255	0.954645	0.434805	0.185465	0.330047	0.0290951	0.485184	1.81634e+06	875137	340568	510864	382531	593067	575416	1108461	2011826	390269	857670	445150	1027116	506547	370669	977606	800811	390764	1.16567e+06	179774	442214	1.2202e+06	2087593	1581543	468581	472170	1.10736e+06	936011
mc388	L-Proline	Amino acids and its derivatives	Amino acids and its derivatives	Putative	H+	116.05	70.05	1.064					C00148	0.757692	0.654159	0.688911	0.953473	0.873568	0.4635	0.906102	0.413868	101264	85986.5	35225	109062	565350	240922	141332	206758	213794	61079.5	373447	671272	267140	41403	16387	295878	739996	335675	147220	468742	79345	185290	218834	174068	368730	49988	150198	801280
mc389	3-Hydroxy-3-Methyl Butyric Acid	Others	Organic acids	Putative	H+	119.05	119.05	1.322						0.0229021	0.243388	0.272128	0.370938	0.490474	0.352985	0.85956	0.316601	51271	29528.5	145528	151038	692196	88827.5	121520	248207	486441	225480	224043	453792	300216	95426	91500.5	163084	470532	191604	158765	153421	109352	95722	116060	57388	150676	310248	522048	719421
mc390	Nicotinic acid	Vitamins	Vitamins	Putative	H+	124.05	78.05	1.169					C00253	0.407867	0.19653	0.863936	0.315633	0.458057	0.30994	0.954645	0.454881	305678	361930	590877	768453	569604	193850	407337	225932	852970	231385	639484	1144677	1.72657e+06	151856	485148	613761	338031	868919	437079	430952	343752	255294	941749	590908	1.11877e+06	667062	858873	96114.6
mc391	Pyrogallol	Vitamins	Vitamins	Putative	H+	127.05	81.05	1.426					C01108	0.0164336	0.243117	0.0003996	0.676724	0.0294081	0.101696	0.00375886	0.418179	7891635	4.0056e+06	6584135	6.84287e+06	3142869	2.64247e+06	5.27926e+07	14146544	6.67433e+06	3458156	13900826	5219643	4.8346e+06	27685217	30325619	2.44282e+07	14728732	2.23103e+07	2.13083e+07	2.63789e+07	2.81127e+07	2.64933e+07	1.91928e+07	5937577	7.8699e+06	34517188	2.65749e+07	8.952e+06
mc392	Pyroglutamic acid	Amino acids and its derivatives	Amino acids and its derivatives	Putative	H+	130.05	84.05	1.057					C01879	0.606468	0.527106	0.272128	0.750125	0.10061	0.247699	0.455944	0.238522	920397	2652778	24084218	18837014	3252094	1.68226e+06	4830157	3273557	12536324	7.7001e+06	38472998	8741564	9.83164e+06	2.65699e+06	8.05084e+06	16260727	16746455	14438612	13529850	33788668	7.19781e+06	5825514	1248377	3110578	2.67821e+06	3.04252e+07	4.14449e+07	2.52658e+06
mc393	Pipecolinic acid	Alkaloids	Alkaloids	Putative	H+	130.1	70	1.215					C00408	0.173776	0.573538	0.262464	0.691233	0.00148359	0.0750945	0.479107	0.362564	1639326	3849768	1.62931e+06	1.62532e+06	5824523	2.62693e+06	1.31817e+06	3462853	3445931	1.73644e+06	3692277	6.71433e+06	3.80771e+06	479952	542974	2184585	4911114	1.42051e+06	1.65621e+06	9009000	707938	1613423	1.80829e+06	7.63666e+06	5.59678e+06	8649594	4.55145e+06	3.29222e+06
mc394	Cycloleucine	Amino acids and its derivatives	Amino acids and its derivatives	Putative	H+	130.1	84.1	1.073					C03969	0.560156	0.474486	0.181019	0.743051	0.10036	0.221022	0.516493	0.226118	215081	557564	4387102	3049965	562226	337214	887240	618682	2364513	1.47815e+06	7.97948e+06	1472063	1842435	562912	1.57309e+06	2.81252e+06	3.10871e+06	2657754	2.35959e+06	6155431	1373591	1126880	202511	536351	476264	6064379	7.15662e+06	958285
mc395	N-Acetylputrescine	Alkaloids	Alkaloids	Putative	H+	131.1	72.1	0.706					C02714	0.680594	0.424592	0.113487	0.0111288	0.0896271	6.78276	0.0672554	0.0102706	106299	10923838	238666	172948	78859	16450217	145110	182744	59556.5	124818	127617	75812	139666	120167	165318	239842	38826.5	61305	96464.5	68235.5	181062	92864	119102	1.82671e+07	2.41628e+07	246228	119886	7.73571e+08
mc396	Agmatine	Alkaloids	Alkaloids	Putative	H+	131.15	72.1	0.662					C00179	0.606468	1.01335	0.327672	0.0130974	0.957698	13.6201	0.906102	0.14038	167984	39323432	317570	231488	112632	41222169	194070	244558	83633	191378	208839	109796	194781	234420	262661	655368	50070.5	691767	127996	100370	242926	99439	186529	78360526	6.59081e+07	137329	77731	211326
mc397	Linalool	Lipids	Lipids	Putative	H+	137.15	67.05	7.386					C03985	0.469755	0.264219	0.181019	0.403604	0.367909	0.111582	0.0869149	0.13506	11257	182854	1225493	422372	4186	4370.5	235268	50220	309574	536646	1504526	552286	109358	177594	531612	411597	550944	655672	356908	336937	347018	574104	12329	176460	19433.5	10951	21761.5	47620.4
mc398	γ-Terpinene	Terpenoids	Terpenoids	Putative	H+	137.15	81.05	7.37					C09898	1	0.210635	0.0879121	0.394041	0.426582	0.100196	0.173781	0.149996	22302	121370	1.06527e+06	338028	1542	3417	226022	47604.5	334858	656769	1406481	615442	99948	165006	486747	374618	551194	480646	348241	301076	254536	461754	15316.5	127822	23469.5	6533	10840.5	35694
mc399	(+/-)-Limonene	Terpenoids	Terpenoids	Putative	H+	137.15	81.05	7.31					C06099	1	0.175249	0.0879121	0.365517	0.0996075	0.095151	0.287982	0.139938	16560	104639	963250	303732	6466	7247	184328	49202	302480	925439	1.24033e+06	619066	90422	142580	408792	323516	464711	433038	318526	266198	221258	402884	10227	116662	21244.5	4758.5	7013.5	58979.6
mc400	L-Tyramine	Amino acids and its derivatives	Amino acids and its derivatives	Putative	H+	138.1	121.1	1.484					C00483	0.252273	0.161344	0.0003996	0.0743147	0.0548951	0.0133057	0.0003996	0.00987285	248053	1415554	198538	295054	422907	416560	6578.5	627179	8713.5	276968	304390	361524	24951	46503	14339.5	76142	3806	42148.5	16275	166512	8137.5	73483.5	126179	443098	39388	247452	28759	1.82001e+06
mc401	p-Nitroaniline	Alkaloids	Alkaloids	Putative	H+	139	122	1.472					C02126	0.173776	0.130026	0.0003996	0.059904	0.00102416	0.00690847	0.00177294	0.00431532	2.61865e+06	1.24871e+07	2096593	2606228	3.5154e+06	3037139	280475	4.42498e+06	199941	2.08242e+06	3.78966e+06	3071419	319980	475134	298454	708516	131579	368101	243842	1.29811e+06	146354	600742	1.78463e+06	3522487	1.07251e+06	2528518	567567	1.91399e+07
mc403	4(3)-Quinazolinedione	Alkaloids	Alkaloids	Putative	H+	147.05	91.05	1.996						0.00034965	0.049842	0.035964	0.0898206	0.00034965	0.0465598	0.0495505	0.0518327	448844	1.73433e+06	1.26796e+06	463856	134040	10282	3746867	941990	332002	381098	1.70354e+06	801333	627702	45953.5	35197.5	11165.5	61172.5	29152.5	58285.5	84354.5	338637	8986	296266	6.66654e+06	1434003	554930	588240	17238.7
mc404	L-Glutamine	Amino acids and its derivatives	Amino acids and its derivatives	Putative	H+	147.1	84.05	0.724					C00064	0.0711539	2.31627	0.0663337	2.80485	0.95776	0.197882	0.0015984	0.927951	177526	911072	336146	570472	247754	1.02426e+06	380965	56567	1586865	194230	1727831	284440	384906	3971008	338876	596339	3368954	356422	1504622	2.5151e+06	521044	5170317	357188	784284	448276	262248	1924508	367291
mc405	L-Lysine	Amino acids and its derivatives	Amino acids and its derivatives	Putative	H+	147.1	84.1	0.723					C00047	0.918182	0.670117	0.388412	1.19306	0.757692	0.306993	0.035964	0.900627	10749058	2048527	2.034e+06	886864	1.34275e+06	1.20747e+06	1328425	8206212	1.12654e+07	158626	15246460	266878	1473960	2270040	950895	2.52425e+06	9.35059e+06	1234499	14281655	5498469	1.05039e+06	6.71748e+06	17231646	4035665	1591081	1.76847e+06	2315772	1.34142e+06
mc406	L-Glutamic acid	Amino acids and its derivatives	Amino acids and its derivatives	Putative	H+	148.05	84.05	0.74					C00025	0.407867	0.453717	0.0495505	0.773112	0.0126009	0.419758	0.0447437	0.00138964	1485695	838611	892748	426374	261746	513508	1.27279e+06	2.99679e+06	939040	433992	1658131	610780	872558	2000113	737199	1.29074e+06	1.41503e+06	855460	2.15288e+06	814628	1780497	2768733	1.78192e+06	841984	341157	669653	451826	3.04904e+09
mc407	L-Methionine	Amino acids and its derivatives	Amino acids and its derivatives	Putative	H+	150.05	61	1.125					C00073	0.0311189	0.313974	0.327672	0.263503	0.831729	0.246446	0.0209755	0.652072	5.17673e+06	999998	2.12055e+06	4252593	8.47068e+06	123973	1468959	1.36966e+06	5.29503e+06	1848569	1.70264e+06	6212174	2.80608e+06	807128	1.29076e+06	1554813	4.93197e+06	1.04839e+06	2.56207e+06	929499	781332	1012955	7168494	2793447	2026368	3.49853e+06	7.44012e+06	5.40053e+06
mc408	Guanine-iso	Others	Nucleotide and its derivatives	Putative	H+	152	135	1.28						0.0341257	0.248929	0.344916	0.466006	0.10061	1.16529	0.00479521	2.81538	9914.5	219296	100	32855	1.53542e+06	122602	661908	633689	495255	940046	308366	275912	878612	100	350836	299887	299998	335630	557294	463166	142806	3829.5	666642	207045	220776	286106	813008	356984
mc409	Tryptamine	Amino acids and its derivatives	Amino acids and its derivatives	Putative	H+	161.2	144.2	2.776					C00398	0.00332168	0.102303	0.035964	0.169431	0.00212669	0.0149538	0.636749	0.224079	17632	22340	5135.5	233530	20044	124366	19836.5	488240	112818	61117.5	9539	38302	87554.5	1091	100	4817.5	34703.5	3977	1308	3776.5	37843	15625.5	10868	18559	100	1294.5	3661.5	233.987
mc410	L-Phenylalanine	Amino acids and its derivatives	Amino acids and its derivatives	Putative	H+	166.1	120.1	1.765						0.671772	0.995926	0.679718	0.539618	0.750112	0.297015	0.288413	0.296969	179430	35918.5	203436	329050	132842	19744.5	31375.5	54214.5	128929	13534.5	135476	40862.5	164791	79323	47110	153986	247814	56464.5	23959	286667	29750	47089.5	223077	65810	79239.5	369518	740125	100825
mc411	L-Arginine	Amino acids and its derivatives	Amino acids and its derivatives	Putative	H+	175.1	70.05	0.732					C00062	0.299126	17.4958	0.272128	3.80688	0.0441511	1.64797	0.0156014	2.70771	331898	7987112	150974	309442	80184	116094	68806.5	320534	264280	163122	972802	355454	133506	117500	109380	495041	12803406	1423669	341983	21972585	129136	3777545	376828	5826863	719296	211190	783390	315406
mc412	N-hydroxy tryptamine	Amino acids and its derivatives	Amino acids and its derivatives	Putative	H+	177.1	144.1	1.774						0.152705	0.0354742	1	1.08335	0.184844	0.139026	0.663714	0.372286	100	2480	726.5	879.5	2362	2030.5	2553	5847	219064	1370	100	2653.5	74056.5	100	954.5	704.5	7435	2838	495	2376.5	737.5	1397	418	10743.5	697.5	100	100	1829.77
mc413	(S)-(+)-2-(anilinomethyl)pyrrolidine	Alkaloids	Alkaloids	Putative	H+	177.3	103.4	1.786						0.0240516	0.0157834	0.247557	0.274353	0.0879687	0.107807	0.663714	0.339444	100	5433.5	100	3897.5	11737	5329.5	4688	16715	380132	3838.5	100	2173	131736	398.5	604	100	6432	1221.5	100	100	1257	100	100	12033	100	100	811.5	390.506
mc414	L-Tyrosine	Amino acids and its derivatives	Amino acids and its derivatives	Putative	H+	182.1	91	1.31					C00082	0.0548951	0.559056	0.606993	0.897766	0.265676	0.425457	0.595554	0.514329	61840.5	53961.5	248790	719334	413574	41204	87887	434130	648016	185070	294568	987606	245493	5206	43373	121102	1044061	159944	85244	426176	24343.5	44401	476832	80471.5	421114	463796	1.97523e+06	1.77116e+06
mc415	alpha,epsilon-Diaminopimelic acid	Lipids	Lipids	Putative	H+	191.1	84.1	0.943						0.351049	0.213266	0.528671	0.3341	0.757692	2.15562	0.954645	1.96713	64080.5	25601.5	18828.5	69485	3479	42054	30208	21813	42098.5	181002	33812.5	93832	5774	5288	7708	24939.5	63776	22500.5	34164	40879.5	23262.5	25908.5	73214.5	100	18777	44916	101074	125144
mc417	Ferulic acid	Phenylpropanoids	Organic acids	Putative	H+	195.1	117.05	3.904					C01494	0.407867	0.444773	0.181019	2.76012	0.426582	0.635627	0.0003996	6.71015	390882	301096	60469.5	147676	445792	78130.5	1088306	4841572	1.51246e+06	1.07152e+06	969338	479222	347636	1789231	1.53641e+06	441183	247616	62813.5	329355	132110	1493151	1.4579e+06	755109	66884.5	25009.5	33450.5	230239	747550
mc418	Spermine	Alkaloids	Alkaloids	Putative	H+	203.2	84.1	0.69					C00750	0.837063	0.252961	0.315606	0.216164	0.31247	0.143857	0.287982	0.155615	7315939	14790004	7887885	10818752	1.5178e+07	10662241	6.29509e+06	5125317	8.60019e+06	1.10449e+07	1.05317e+07	1.36573e+07	11195395	6264299	7.7278e+06	7982216	7.22253e+06	9.86073e+06	1.07819e+07	1.27487e+07	7.28119e+06	15241749	10122371	1.4014e+07	8905282	5.64015e+06	7.11222e+06	1.0138e+06
mc419	Methoxy indoleacetic acid	Others	Phytohormones	Putative	H+	206	160	1.994						0.469755	0.195271	0.863936	0.26995	0.13691	0.339618	0.952885	0.269025	761235	1226431	4.67348e+06	1603651	4187830	282141	801964	1801407	566290	6464525	4.82989e+06	4.35225e+06	1722889	260950	1112549	2430568	1086024	1.8379e+06	1552713	2.28358e+06	1811744	832714	2107824	936344	362432	954966	1.83599e+06	1.52288e+06
mc420	Kynurenine	Amino acids and its derivatives	Amino acids and its derivatives	Putative	H+	209	146	1.815					C00328	0.0711539	0.108324	0.863936	0.943505	0.000174825	0.0466346	0.262464	0.171388	11982	8284	17685.5	26230.5	24668	100	3689.5	46437	14679.5	234386	86098.5	398137	120454	1007	5765	34435.5	19048	12791	16130.5	69361.5	14941.5	10360.5	45010	12316.5	1452.5	588	12642.5	11846.7
mc421	Lycoperodine	Alkaloids	Alkaloids	Putative	H+	217.2	144	2.715						0.00786713	0.112721	0.035964	0.172611	0.0339938	0.0117923	0.287982	0.203172	214700	196278	418440	486554	189796	26264	89653.5	135037	152167	1029990	242454	888946	198759	41099.5	37256	95513.5	55497	73843	38754	165211	188398	56795.5	334284	140082	214105	221511	399273	94593.4
mc422	5-Methoxy-N.N-dimethyltryptamine	Alkaloids	Alkaloids	Putative	H+	219.1	174.2	3.484						0.000174825	1.79876	0.011988	1.29071	0.407867	1.63012	0.0290951	4.44277	21295.5	218779	40010.5	21068	27672.5	573893	174354	95317.5	171711	41984	86975	27224.5	158144	573121	472586	580658	242132	562070	1.04015e+06	489649	999088	284753	62290	36399	154642	46714.5	54516	36275.6
mc423	D-Panthothenic acid	Vitamins	Vitamins	Putative	H+	220.1	72.05	1.889						0.396754	0.255396	0.144655	0.548579	0.220071	0.154364	0.00256138	0.444114	291552	35516	496834	625958	451594	12855.5	530960	652758	610756	386970	1240370	530514	844830	454096	839767	745464	457546	409000	474194	859282	213387	579766	674877	53195	125220	343202	538874	79135.3
mc424	Pantothenic acid	Vitamins	Vitamins	Putative	H+	220.2	202.1	1.946					C00864	0.918182	0.226354	0.388412	0.344661	0.265323	0.209061	0.00795388	0.377594	5555205	326689	3051477	3807849	2011119	170151	3.34892e+06	3.39223e+06	3.48928e+06	1855786	6724444	2.39319e+06	5.30512e+06	2.96366e+06	4.81895e+06	4.12863e+06	2569954	2.52912e+06	3.43896e+06	4.57959e+06	1.69671e+06	3.91234e+06	4.26826e+06	343220	951588	1.32152e+06	3018808	3.41064e+06
mc425	Sinapic acid	Phenylpropanoids	Phenylpropanoids	Putative	H+	225.2	147.1	3.313					C00482	0.680594	0.864589	0.223776	1.70609	0.407867	0.796395	0.035964	0.722941	919198	50462.5	603136	82654	2.84475e+06	28629.5	295872	851615	894280	1.26501e+06	3620156	1250895	2248335	2.92215e+06	1887128	449660	294293	568466	3788556	3.46236e+06	456626	267586	896822	66004.5	56724	91799	78040	1.39388e+07
mc426	N-p-Coumaroylputrescine	Phenamines	Phenamines	Putative	H+	235.15	147.2	2.208	yes					0.407867	0.0903282	0.000799201	8.78917	1	0.0664137	0.00177294	14.1109	118534	29613	37431	64805.5	8700	164073	35228656	455036	105324	24548.5	1.1984e+07	52887.5	186234	1465239	227302	352585	422152	1029068	625251	1.31059e+06	2.62566e+06	134766	82251.5	13740	6472.5	16659	6863.5	5821.03
mc427	Lidocaine	Alkaloids	Alkaloids	Putative	H+	235.2	86.1	1.535					C07073	0.95776	0.427667	0.327672	0.533027	0.00212669	2.63521	0.00177294	8.46705	31327	69944.5	19938	13217.5	130492	5712	121515	17521.5	76424	16958.5	52024	5183	103896	13378	26852.5	72230.5	103575	63057	34604	64588.5	37361.5	80222.5	25193.5	50752	84643.5	17170	32132.5	13091.9
mc428	N-Caffeoylputrescine	Phenamines	Phenamines	Putative	H+	251.15	163.2	2.2	yes				C03002	0.0907343	1.55668	0.0003996	32.4954	0.0711539	0.773533	0.00177294	190.149	70387.5	128451	47544	11624.5	210289	45957.5	6.27646e+06	28806	13230.5	2.25892e+06	1.54444e+06	2.27747e+06	124792	6.16577e+06	5.56887e+06	992178	5775490	2242604	8.68766e+06	1.39444e+06	1.08873e+07	2.47914e+06	42111	39516	33105	41713.5	44700.5	136505
mc429	Deoxyadenosine	Others	Nucleotide and its derivatives	Putative	H+	252.1	136.1	1.837					C00559	0.469755	1.00398	0.775624	0.499947	0.0227578	0.533878	0.000799201	1.78258	50664.5	79466.5	274598	777517	531218	168130	394676	186150	91652.5	131676	85052.5	95832.5	108090	93856.5	159178	63224	523292	152060	406373	281363	479858	57864	130252	31109	64010.5	297838	360520	157039
mc430	N-Benzoyltryptamine	Phenamines	Phenamines	Putative	H+	265.1	144	6.814						0.00034965	0.0254778	0.0255744	0.0626524	0.0296487	0.00561329	0.214281	0.272813	6521	3414	4160	134376	327944	17950	55551	659727	36035.5	66207	12335.5	54222	534230	2486.5	1514.5	455	1613.5	1181	2100.5	5147.5	5264.5	28604	7125.5	966	100	3079	1783.5	919.224
mc431	N-Feruloyl putrescine	Phenamines	Phenamines	Putative	H+	265.1	177.1	2.469	yes				C10497	0.000174825	7.19517	0.0003996	104.261	0.0017786	4.38334	0.00177294	1206.65	22957	1044	1144.5	2409	13035.5	16317.5	710548	32723.5	12545	23219.5	90432.5	65275.5	27309	978319	1269691	737569	1641411	999334	2.65703e+06	3.66329e+06	3.7997e+06	1263872	8206	321	100	4596.5	100	32.334
mc433	6-Prenylnaringenin	Flavonoids	Flavanones	Putative	H+	341.2	137.1	3.976					C09832	0.0229021	1.13166	0.327672	0.24847	0.367909	1.78313	0.0879121	1.90078	149769	5873760	282208	12172.5	147432	1.18023e+07	438018	1528227	1.15826e+06	30278	392404	212714	919466	473543	2161000	2.08111e+06	1141116	987052	2392571	998284	3335280	1202976	282666	645489	975336	196108	64880	15773.5
mc434	N-p-Coumaroylagmatine	Phenamines	Phenamines	Putative	H+	277.15	147.2	2.712	yes				C04498	0.0907343	1.14613	0.0003996	511.358	0.0907343	0.540764	0.0003996	390.703	9962	26916.5	4654	84769	1073.5	78701	103647614	18780	10039.5	8090	3.56602e+06	4057.5	12090.5	4.83593e+07	235619	1.26732e+07	431709	5.83859e+07	260229	693664	3505683	155089	7248	31678	13248.5	995	2105.5	3829.66
mc435	14,15-Dehydrocrepenynic acid	Lipids	Lipids	Putative	H+	277.2	93.1	8.781						0.252273	0.312424	0.455944	0.547402	0.266028	1.39889	0.344916	1.08363	272463	2812433	604312	1373035	477336	517351	1.31826e+06	727255	1.24071e+06	4.26167e+06	182330	396769	4.25419e+06	230120	892406	1.18652e+06	280298	475262	2762277	741136	397664	97881.5	156924	2.22546e+06	514423	178928	156452	12306.4
mc436	Apigenin 6-C-glucoside	Flavonoids	Flavones	Putative	H+	433.1	367.2	4.043	yes	Bioactive metabolites (Apigenin 7-O-glucoside/Apigenin 7-O-neohesperidoside) derivatives				0.00524476	9.4956	0.0663337	0.894288	0.00786713	5.20399	0.000799201	19.6101	455052	16102	14440	121575	14066107	988	439383	853189	72186	23197.5	140408	7206.5	76776.5	4333562	1259473	229312	499811	5595781	466242	7.07584e+06	289494	2906361	80370	7875	5716	1139.5	61160	44241.8
mc437	N-Caffeoylagmatine	Phenamines	Phenamines	Putative	H+	293.15	163.2	2.214	yes					0.00524476	11.8095	0.0003996	391.888	0.00809148	4.43171	0.00177294	2674.65	5760	61434.5	13609	2368.5	1113.5	17311	3673594	1484.5	1759.5	35573	187177	26356.5	7359	8.50289e+06	509787	9.28074e+06	788220	2.94358e+07	619348	867156	1.83103e+06	240844	1895	55071.5	23985.5	2979.5	2165	14075.9
mc438	5'-Deoxy-5'-(methylthio)adenosine	Others	Nucleotide and its derivatives	Putative	H+	298.1	136.05	2.753					C00170	0.0164336	0.190201	0.0495505	0.186456	1	0.242084	0.109371	0.14508	4.28545e+06	1645112	1679116	1344592	772144	352778	976320	862065	3.56384e+06	1.26503e+06	915108	911734	3.03342e+06	329556	561821	490414	1543189	412173	587644	1162589	269738	476162	3.07175e+06	1218573	1.84177e+06	1.16518e+06	1.70518e+06	203811
mc439	Astragalin	Flavonoids	Flavonols	Putative	H+	449.1	287.05	4.439					C12249	0.0311189	0.180634	0.00759241	0.150141	0.11181	0.716482	0.768077	0.0465255	290534	2947195	452520	279293	575444	462690	179583	321088	670212	228503	2.96884e+06	92729.5	395108	146924	39889.5	127980	60161	97403.5	13492	242008	646733	87220	502389	7980598	14353935	78819	40362	3601.97
mc440	Nicotianamine	Vitamins	Vitamins	Putative	H+	304.15	185.3	0.732					C05324	0.210489	0.35024	0.528671	0.216361	0.525054	0.488677	0.111292	0.286813	50340	21923.5	157468	174731	30160	9412	12929	17757	40806	84803.5	45363.5	78500.5	39859.5	109268	45709.5	35374.5	53091	59851.5	82636.5	58738.5	43003	51654.5	24326.5	17368.5	46106.5	44439	52716.5	31408.8
mc441	N-Feruloylagmatine	Phenamines	Phenamines	Putative	H+	307.2	177.2	2.875	yes				C18325	0.00122378	81.2791	0.00177294	4174.28	0.00212669	86.9988	0.00168993	118183	100	266.5	639.5	3040.5	100	9551	801438	1433.5	309.5	708.5	15092.5	1260	471	1.87372e+07	731587	1.70084e+07	844002	31841313	638287	1.4856e+06	2.37459e+06	451028	1114.5	100	146	100	100	146
mc442	Glutathione	Amino acids and its derivatives	Amino acids and its derivatives	Putative	H+	308.1	179.05	1.26						0.469755	0.397769	0.906102	0.272218	0.0498634	0.531963	0.344916	0.40307	14159800	2.39152e+06	18109269	2.18204e+07	597690	2.86735e+06	8.15727e+06	7571969	9663446	159344	7545171	3.52391e+06	1.12413e+07	9.0748e+06	5409979	10364740	1.41795e+07	6643189	10279112	7291155	6.78021e+06	15365974	1.47431e+07	4.59664e+06	6.37381e+06	32491673	28156741	2.06928e+07
mc443	Corchorifatty acid B	Others	Organic acids	Putative	H+	309.2	107.1	6.874						0.141608	0.226686	0.606993	0.683678	0.266028	2.97163	0.952969	2.26491	2156	11171.5	5279	3270.5	27457	11468.5	7738	3547	35468	82169.5	10762	5551	68706.5	2597	17575	11815	1972.5	4003.5	26113	11038	2140	2315	2059.5	14695.5	15403	2282	2457	3743.65
mc444	Sucrose	Others	Carbohydrate	Putative	Na+	365.1	203.05	0.748					C00089	0.10061	0.319171	0.0175824	0.432124	0.0010154	0.97416	0.174554	0.208166	3.26164e+06	3.87043e+06	3826017	279920	4350847	7053086	4.27924e+06	3.70172e+06	5.48112e+06	6.00896e+06	5876257	3.42212e+06	6994552	11740149	6536254	5764653	5927543	5.85406e+06	6.01311e+06	4708382	6.79944e+06	9.58124e+06	1.84137e+06	1764976	2155521	1069397	3.56622e+06	1.97703e+07
mc446	Chrysoeriol 7-O-hexoside	Flavonoids	Flavones	Putative	H+	463.2	301.1	4.6						0.351049	0.448497	0.113487	0.371686	0.595544	0.251213	0.606993	0.345323	149084	517710	33060	33630.5	3.91136e+06	3620	807849	102893	295914	1.83818e+06	337694	70240.5	1041648	356086	1015801	554302	393934	1220646	507142	710592	1.20535e+06	474056	96800.5	1.37285e+06	247168	4607.5	16996.5	47263.8
mc448	Eriodictyol 7-O-glucoside	Flavonoids	Flavanones	Putative	H+	451.1	289.05	3.869	yes	Bioactive metabolites	anti-oxidative	Jing et al. 2013		0.299126	2.17191	0.00795388	9.58053	0.633589	0.205585	0.00318894	3.53302	43072.5	58446	149817	51645	100	100	242854	38682.5	467504	53084	382982	27297.5	347854	354680	320915	55501	122061	2.41076e+06	665485	236505	92761	782676	18971.5	25948.5	60805.5	14287.5	8838.5	2938.17
mc449	Esculin Hydrate	Phenylpropanoids	Coumarins	Putative	H+	341.1	341.1	7.17						0.0907343	0.0478502	0.528671	0.746551	0.396754	0.0383107	1	0.257696	8346.5	12584.5	2679.5	4167	8651	5760.5	9231	39754.5	9008.5	96826.5	514914	94010	4186	5029.5	13333.5	25486.5	7823.5	3724	14414	9474	6389.5	3161	3509	5215	14894	2945.5	3307	8310.31
mc450	Glycitin	Flavonoids	Isoflavonoids	Putative	H+	447.15	285.1	3.703					C16195	0.873753	0.240661	0.0027972	0.0769492	0.524748	0.528256	0.0768359	0.433165	21608	32263.5	131748	81032.5	64803.5	13625	30913	2450.5	2568.5	24158.5	13387	1449	53799.5	5251.5	13929.5	24207	4954	8556	8088.5	3439	4635.5	8934.5	28560.5	132614	236087	154138	51599.5	6907.98
mc451	Hyperin	Flavonoids	Flavonols	Putative	H+	465.1	303.05	4.126					C10073	0.000699301	0.107022	0.0663337	0.031734	0.0804933	0.0229746	0.595225	0.0962951	450276	1176707	2.53124e+07	5046139	13262513	20906.5	1108690	1046297	349914	3.66407e+06	1779328	1.18944e+06	6522508	774731	72044	112296	76823.5	133544	49101.5	854145	312384	206436	186826	202551	59854	3.09601e+06	411658	120940
mc452	O-methylnaringenin C-pentoside	Flavonoids	Flavanones	Putative	H+	419.1	383.1	4.226	yes	Bioactive metabolites (naringenin) derivatives				0.141608	0.27342	0.0003996	18.7755	0.00804487	0.480421	0.00175613	6.42273	6296.5	175400	100	13864	17947	80318.5	218852	2831556	5.60849e+06	982286	4996937	1758594	7150982	5.90479e+06	3.71625e+06	5458719	3414614	5120660	4854582	5168090	7484386	6421607	10079.5	231918	423003	3367.5	8934	5650.97
mc453	Quercetin	Flavonoids	Flavonols	Putative	H+	303.05	153	4.45					C00389	1	0.175311	0.144655	0.148665	0.918182	0.127238	0.954645	0.437353	199269	293140	647158	267220	100	81003.5	960896	82981.5	52896	38383	170077	85791.5	81009	58243	49839	110061	192188	38532.5	147110	89729	76095	99209.5	184482	40423	18664.5	126718	26810.5	8922.79
mc454	Sakuranetin	Flavonoids	Flavanones	Putative	H+	287.1	167.1	7.284					C09833	1	0.541009	0.0255744	0.0104143	0.124268	0.172005	0.0663337	0.00709321	208288	67884.5	3655131	363942	6018	14782	1775.5	5977.5	29084.5	34126	8964.5	3822	13179.5	5772.5	8004	10692.5	9368	45635.5	6253	7070	8747	5775.5	19083.5	20829.5	182510	480740	5204	115.31
mc455	Scopoletin	Phenylpropanoids	Coumarins	Putative	H+	193.05	178.1	2.907					C01752	0.0311189	0.0810847	0.528671	0.305774	0.0901008	0.217574	0.0509945	1.98284	128252	894406	376628	416884	25818	1304696	303278	4556790	3.04713e+06	532858	3.45796e+06	248020	1697942	299020	589098	194402	266819	835666	297364	312999	122632	246104	81604	330896	686764	218800	127640	396807
mc456	Sissotrin	Flavonoids	Isoflavonoids	Putative	H+	447.15	285.1	5.506					C05376	0.0164336	0.0660607	0.688911	0.174947	0.0227578	0.00605855	0.0337357	1.04747	2612	3533	4567.5	149014	6144	4590	13700.5	5153	21887	271404	80808	122690	11020	3480	7580	6771.5	2986	26438	12568.5	7882.5	5084.5	2091	2315	4053	4011.5	1458.5	1717.5	388.993
mc457	Tricetin	Flavonoids	Flavones	Putative	H+	303.1	153.1	4.445					C10192	0.680594	0.130904	0.0663337	0.216511	0.791146	0.118422	0.688911	0.539949	897418	679715	2.04534e+06	1199017	805930	168252	8417841	862526	138313	300301	747732	414234	302553	179427	188870	495180	803612	121890	829797	496210	315434	499749	779959	248940	56718.5	735446	100422	67638.7
mc458	Tricetin O-hexoside	Flavonoids	Flavones	Putative	H+	465	303	4.125						0.0020979	0.0685805	0.0175824	0.0247215	0.141608	0.0319053	0.238173	0.109778	453748	3214936	18505492	28378452	17830872	97719	424806	1.11012e+06	3.90328e+06	9966619	1046778	2978701	9.36973e+06	606408	86203.5	31096	21246	81458.5	21104.5	1.09481e+06	462062	315106	254949	302612	345387	4110628	452491	1.25656e+06
mc459	Vitexin	Flavonoids	Flavones	Putative	H+	433.1	283.05	4.04	yes	Bioactive metabolites	anti-inflammation	Zhao et al. 2021	C01460	0.00786713	10.3164	0.113487	0.684426	0.0110126	4.46136	0.00795388	11.1753	339278	3863.5	18029.5	64462	9.68451e+06	331.5	226384	451318	27651	1998	42748.5	2672	29789	2.06482e+06	563052	86748.5	254366	3113938	224030	3468035	174360	1.73708e+06	34548.5	932.5	569.5	869.5	36354	54276.8
mc461	Limonin 17-beta-D-glucoside	Terpenoids	limonoids	Putative	H+	651	651	5.598	yes	Bioactive metabolites (limonin) derivatives			C06740	1	1.30523	0.0175824	7.62776	0.0711539	0.765078	0.0003996	30.5889	806.5	39448	127898	54985	2950.5	35901	177202	1048761	89038.5	51855	178438	161693	79252.5	495386	63655.5	1707894	45906	294018	94005.5	342074	42457	84810.5	11113	8575	9830.5	18083.5	21894	9027.83
mc462	Limonoate	Terpenoids	Terpenoids	Putative	H+	507	507	3.8					C01593	1	0.694807	0.327672	0.488062	0.135454	0.211344	0.00740448	1.9248	119433	10490	8423	100	22348	4307	9378	13610	24316	19739	21457	27051	19752	6197	9055	9821	23752	28820	22550	10582	78289	22213	4975	100	100	922	8812	19.2493
mc463	Limonoate D-ring-lactone	Terpenoids	Terpenoids	Putative	H+	489	489	4.9					C16717	0.00795207	0.273257	0.903124	1.0463	0.072924	0.0825324	0.434913	1.63076	3207	5358	3497	100	100	100	9258	8047	4134	17627	6842	4739	4576	2241	1648	2285	12223	100	100	1569	100	2434	2156	761	1140	4443	4006	1140
Reference: 1. Yong-er Chen et al. Asperuloside suppressing oxidative stress and inflammation in DSS-induced chronic colitis and RAW 264.7 macrophages via Nrf2/HO-1 and NF-κB pathways (2021). 2. Yijun Li et al. Anticancer activity of Vicenin-2 against 7,12 dimethylbenz[a]anthracene-induced buccal pouch carcinoma in hamsters (2021). 3. Dukhyun Hwang et al. Kaempferol‑3‑O‑β‑rutinoside suppresses the…
[truncated: 16 more columns]

## Sheet: Table S3
Table S3. The genome information of THZY.
List	Size
Total size of genome asseMbly	349.07 Mb
Main genome scaffold total	10
Scaffold N50 length	36.35 Mb
Scaffold N90 length	30.33 Mb
Max scaffold length	56.87 Mb
Main genome contig total	443
Contig N50 length	1.74 Mb
Contig N90 length	409.84 Kb
Max contig length	7.14 Mb
GC content	0.3473

## Sheet: Table S4
Table S4 Statistics of genome sequence data of Citrus accessions used in this study.
No.	class	ID	Name	Sequenced reads	Read length	Depth	SRR id in GenBank	Source
1	pummelo	HZJH_FDSW202289342	HZY-T	129273818	150	55.5506	SRR22733269	sequenced in this study
2	pummelo	ghjh_FDSW210342153	HZY-S	134430192	150	57.7664	SRR22733268	sequenced in this study
3	pummelo	2011-AJH	2011-AJH	77571772	125	28.69	SRR5802532	Wang et al, 2018
4	pummelo	2011-HH-02	2011-HH-02	94052634	125	34.78	SRR5802565	Wang et al, 2018
5	pummelo	2011-HH-07	2011-HH-07	83819720	125	31	SRR5802582	Wang et al, 2018
6	pummelo	p1	p1	147294002	90	39.22	SRR5802549	Wang et al, 2018
7	pummelo	SR3-2	SR3-2	78641030	125	28.4318	SRR3822290	Wang et al, 2017
8	pummelo	GL-01	GL-01	88955292	125	32.1608	SRR3822291	Wang et al, 2017
9	pummelo	CQ-016	CQ-016	69243660	125	25.0342	SRR3822303	Wang et al, 2017
10	pummelo	JA-02	JA-02	70319976	125	25.4234	SRR3823148	Wang et al, 2017
11	pummelo	28H	28H	147618604	90	38.4263	SRR3823225	Wang et al, 2017
12	pummelo	HNHY	HNHY	84617180	125	30.5924	SRR3823230	Wang et al, 2017
13	pummelo	WBY	WBY	95218802	125	34.4253	SRR3823251	Wang et al, 2017
14	pummelo	RL-06	RL-06	79997116	125	28.922	SRR3823409	Wang et al, 2017
15	pummelo	GBY	GBY	80817524	125	29.2186	SRR3823447	Wang et al, 2017
16	pummelo	Q-04	Q-04	78199020	125	28.2719	SRR3823455	Wang et al, 2017
17	pummelo	10Z	10Z	144071162	90	37.5028	SRR3823645	Wang et al, 2017
18	pummelo	SYPS	SYPS	88759886	125	32.0901	SRR3824065	Wang et al, 2017
19	pummelo	SYBS	SYBS	84477038	125	30.5417	SRR3844987	Wang et al, 2017
20	pummelo	NJYPS	NJYPS	82050860	125	29.6645	SRR3848607	Wang et al, 2017
21	Atalantia	HKC	HKC	48272944	100	27.92	SRR3988729	Wang et al, 2017
22	pummelo	p3	p3	103727796	129	38.7016	SRR3858312	Wang et al, 2017
23	pummelo	CHP	CHP	113118050	101	33.0444	SRR5796633	Wang et al, 2017
Reference: 1. Wang, X. et al. Genomic analyses of primitive, wild and cultivated citrus provide insights into asexual reproduction. Nat Genet 49, 765-772 (2017). 2. Wang, L. et al. Genome of Wild Mandarin and Domestication History of Mandarin. Mol Plant 11, 1024-1037 (2018).

## Sheet: Table S5
Table S5. The constraction and expansion gene families in pummelo compared with the Expansion in pummelo compared with the Citrus-related genera or wild citrus.
Family	Cmment
OG0002305	Expansion in pummelo compared with the Citrus-related genera
OG0005447	Expansion in pummelo compared with the Citrus-related genera
OG0005461	Expansion in pummelo compared with the Citrus-related genera
OG0008835	Expansion in pummelo compared with the Citrus-related genera
OG0014999	Expansion in pummelo compared with the Citrus-related genera
OG0017490	Expansion in pummelo compared with the Citrus-related genera
OG0001330	Expansion in pummelo compared with the Citrus-related genera
OG0002798	Expansion in pummelo compared with the Citrus-related genera
OG0017488	Expansion in pummelo compared with the Citrus-related genera
OG0001728	Expansion in pummelo compared with the Citrus-related genera
OG0015045	Expansion in pummelo compared with the Citrus-related genera
OG0002126	Expansion in pummelo compared with the Citrus-related genera
OG0008775	Expansion in pummelo compared with the Citrus-related genera
OG0003235	Expansion in pummelo compared with the Citrus-related genera
OG0005430	Expansion in pummelo compared with the Citrus-related genera
OG0016609	Expansion in pummelo compared with the Citrus-related genera
OG0016662	Expansion in pummelo compared with the Citrus-related genera
OG0016676	Expansion in pummelo compared with the Citrus-related genera
OG0017498	Expansion in pummelo compared with the Citrus-related genera
OG0018214	Expansion in pummelo compared with the Citrus-related genera
OG0018772	Expansion in pummelo compared with the Citrus-related genera
OG0018773	Expansion in pummelo compared with the Citrus-related genera
OG0018809	Expansion in pummelo compared with the Citrus-related genera
OG0019457	Expansion in pummelo compared with the Citrus-related genera
OG0019466	Expansion in pummelo compared with the Citrus-related genera
OG0019467	Expansion in pummelo compared with the Citrus-related genera
OG0019511	Expansion in pummelo compared with the Citrus-related genera
OG0019552	Expansion in pummelo compared with the Citrus-related genera
OG0019559	Expansion in pummelo compared with the Citrus-related genera
OG0020187	Expansion in pummelo compared with the Citrus-related genera
OG0002117	Expansion in pummelo compared with the Citrus-related genera
OG0003953	Expansion in pummelo compared with the Citrus-related genera
OG0005423	Expansion in pummelo compared with the Citrus-related genera
OG0014976	Expansion in pummelo compared with the Citrus-related genera
OG0014994	Expansion in pummelo compared with the Citrus-related genera
OG0016630	Expansion in pummelo compared with the Citrus-related genera
OG0017513	Expansion in pummelo compared with the Citrus-related genera
OG0018156	Expansion in pummelo compared with the Citrus-related genera
OG0018164	Expansion in pummelo compared with the Citrus-related genera
OG0018182	Expansion in pummelo compared with the Citrus-related genera
OG0018201	Expansion in pummelo compared with the Citrus-related genera
OG0018288	Expansion in pummelo compared with the Citrus-related genera
OG0018312	Expansion in pummelo compared with the Citrus-related genera
OG0018785	Expansion in pummelo compared with the Citrus-related genera
OG0018796	Expansion in pummelo compared with the Citrus-related genera
OG0018797	Expansion in pummelo compared with the Citrus-related genera
OG0018807	Expansion in pummelo compared with the Citrus-related genera
OG0018846	Expansion in pummelo compared with the Citrus-related genera
OG0018874	Expansion in pummelo compared with the Citrus-related genera
OG0019401	Expansion in pummelo compared with the Citrus-related genera
OG0019412	Expansion in pummelo compared with the Citrus-related genera
OG0019448	Expansion in pummelo compared with the Citrus-related genera
OG0019506	Expansion in pummelo compared with the Citrus-related genera
OG0019515	Expansion in pummelo compared with the Citrus-related genera
OG0019540	Expansion in pummelo compared with the Citrus-related genera
OG0019556	Expansion in pummelo compared with the Citrus-related genera
OG0020065	Expansion in pummelo compared with the Citrus-related genera
OG0020068	Expansion in pummelo compared with the Citrus-related genera
OG0020131	Expansion in pummelo compared with the Citrus-related genera
OG0020138	Expansion in pummelo compared with the Citrus-related genera
OG0020152	Expansion in pummelo compared with the Citrus-related genera
OG0020168	Expansion in pummelo compared with the Citrus-related genera
OG0020220	Expansion in pummelo compared with the Citrus-related genera
OG0020228	Expansion in pummelo compared with the Citrus-related genera
OG0020231	Expansion in pummelo compared with the Citrus-related genera
OG0020247	Expansion in pummelo compared with the Citrus-related genera
OG0020277	Expansion in pummelo compared with the Citrus-related genera
OG0020969	Expansion in pummelo compared with the Citrus-related genera
OG0021041	Expansion in pummelo compared with the Citrus-related genera
OG0021061	Expansion in pummelo compared with the Citrus-related genera
OG0021091	Expansion in pummelo compared with the Citrus-related genera
OG0021130	Expansion in pummelo compared with the Citrus-related genera
OG0021147	Expansion in pummelo compared with the Citrus-related genera
OG0021192	Expansion in pummelo compared with the Citrus-related genera
OG0021254	Expansion in pummelo compared with the Citrus-related genera
OG0008777	Expansion in pummelo compared with the Citrus-related genera
OG0005432	Expansion in pummelo compared with the Citrus-related genera
OG0005433	Expansion in pummelo compared with the Citrus-related genera
OG0018149	Expansion in pummelo compared with the Citrus-related genera
OG0003230	Expansion in pummelo compared with the Citrus-related genera
OG0015030	Expansion in pummelo compared with the Citrus-related genera
OG0016600	Expansion in pummelo compared with the Citrus-related genera
OG0016613	Expansion in pummelo compared with the Citrus-related genera
OG0016632	Expansion in pummelo compared with the Citrus-related genera
OG0017566	Expansion in pummelo compared with the Citrus-related genera
OG0017639	Expansion in pummelo compared with the Citrus-related genera
OG0018884	Expansion in pummelo compared with the Citrus-related genera
OG0018902	Expansion in pummelo compared with the Citrus-related genera
OG0019370	Expansion in pummelo compared with the Citrus-related genera
OG0019402	Expansion in pummelo compared with the Citrus-related genera
OG0001326	Expansion in pummelo compared with the Citrus-related genera
OG0008840	Expansion in pummelo compared with the Citrus-related genera
OG0015079	Expansion in pummelo compared with the Citrus-related genera
OG0003257	Expansion in pummelo compared with the Citrus-related genera
OG0014971	Expansion in pummelo compared with the Citrus-related genera
OG0016593	Expansion in pummelo compared with the Citrus-related genera
OG0016724	Expansion in pummelo compared with the Citrus-related genera
OG0018775	Expansion in pummelo compared with the Citrus-related genera
OG0005440	Expansion in pummelo compared with the Citrus-related genera
OG0008789	Expansion in pummelo compared with the Citrus-related genera
OG0008816	Expansion in pummelo compared with the Citrus-related genera
OG0016655	Expansion in pummelo compared with the Citrus-related genera
OG0018859	Expansion in pummelo compared with the Citrus-related genera
OG0019567	Expansion in pummelo compared with the Citrus-related genera
OG0020073	Expansion in pummelo compared with the Citrus-related genera
OG0020125	Expansion in pummelo compared with the Citrus-related genera
OG0020148	Expansion in pummelo compared with the Citrus-related genera
OG0020252	Expansion in pummelo compared with the Citrus-related genera
OG0020296	Expansion in pummelo compared with the Citrus-related genera
OG0002317	Expansion in pummelo compared with the Citrus-related genera
OG0008808	Expansion in pummelo compared with the Citrus-related genera
OG0003959	Expansion in pummelo compared with the Citrus-related genera
OG0015066	Expansion in pummelo compared with the Citrus-related genera
OG0015139	Expansion in pummelo compared with the Citrus-related genera
OG0016602	Expansion in pummelo compared with the Citrus-related genera
OG0016750	Expansion in pummelo compared with the Citrus-related genera
OG0016812	Expansion in pummelo compared with the Citrus-related genera
OG0017485	Expansion in pummelo compared with the Citrus-related genera
OG0017494	Expansion in pummelo compared with the Citrus-related genera
OG0017562	Expansion in pummelo compared with the Citrus-related genera
OG0017600	Expansion in pummelo compared with the Citrus-related genera
OG0017613	Expansion in pummelo compared with the Citrus-related genera
OG0017730	Expansion in pummelo compared with the Citrus-related genera
OG0018168	Expansion in pummelo compared with the Citrus-related genera
OG0018180	Expansion in pummelo compared with the Citrus-related genera
OG0018181	Expansion in pummelo compared with the Citrus-related genera
OG0018451	Expansion in pummelo compared with the Citrus-related genera
OG0018459	Expansion in pummelo compared with the Citrus-related genera
OG0018463	Expansion in pummelo compared with the Citrus-related genera
OG0018771	Expansion in pummelo compared with the Citrus-related genera
OG0018776	Expansion in pummelo compared with the Citrus-related genera
OG0018806	Expansion in pummelo compared with the Citrus-related genera
OG0018811	Expansion in pummelo compared with the Citrus-related genera
OG0018820	Expansion in pummelo compared with the Citrus-related genera
OG0018825	Expansion in pummelo compared with the Citrus-related genera
OG0018828	Expansion in pummelo compared with the Citrus-related genera
OG0018831	Expansion in pummelo compared with the Citrus-related genera
OG0018907	Expansion in pummelo compared with the Citrus-related genera
OG0019062	Expansion in pummelo compared with the Citrus-related genera
OG0019064	Expansion in pummelo compared with the Citrus-related genera
OG0019067	Expansion in pummelo compared with the Citrus-related genera
OG0019069	Expansion in pummelo compared with the Citrus-related genera
OG0019073	Expansion in pummelo compared with the Citrus-related genera
OG0019080	Expansion in pummelo compared with the Citrus-related genera
OG0019086	Expansion in pummelo compared with the Citrus-related genera
OG0019392	Expansion in pummelo compared with the Citrus-related genera
OG0019405	Expansion in pummelo compared with the Citrus-related genera
OG0019411	Expansion in pummelo compared with the Citrus-related genera
OG0019434	Expansion in pummelo compared with the Citrus-related genera
OG0019438	Expansion in pummelo compared with the Citrus-related genera
OG0019442	Expansion in pummelo compared with the Citrus-related genera
OG0019481	Expansion in pummelo compared with the Citrus-related genera
OG0019493	Expansion in pummelo compared with the Citrus-related genera
OG0019496	Expansion in pummelo compared with the Citrus-related genera
OG0019502	Expansion in pummelo compared with the Citrus-related genera
OG0019516	Expansion in pummelo compared with the Citrus-related genera
OG0019542	Expansion in pummelo compared with the Citrus-related genera
OG0019568	Expansion in pummelo compared with the Citrus-related genera
OG0019750	Expansion in pummelo compared with the Citrus-related genera
OG0019757	Expansion in pummelo compared with the Citrus-related genera
OG0019766	Expansion in pummelo compared with the Citrus-related genera
OG0019770	Expansion in pummelo compared with the Citrus-related genera
OG0019776	Expansion in pummelo compared with the Citrus-related genera
OG0019786	Expansion in pummelo compared with the Citrus-related genera
OG0019799	Expansion in pummelo compared with the Citrus-related genera
OG0020077	Expansion in pummelo compared with the Citrus-related genera
OG0020089	Expansion in pummelo compared with the Citrus-related genera
OG0020110	Expansion in pummelo compared with the Citrus-related genera
OG0020116	Expansion in pummelo compared with the Citrus-related genera
OG0020136	Expansion in pummelo compared with the Citrus-related genera
OG0020141	Expansion in pummelo compared with the Citrus-related genera
OG0020144	Expansion in pummelo compared with the Citrus-related genera
OG0020147	Expansion in pummelo compared with the Citrus-related genera
OG0020158	Expansion in pummelo compared with the Citrus-related genera
OG0020161	Expansion in pummelo compared with the Citrus-related genera
OG0020171	Expansion in pummelo compared with the Citrus-related genera
OG0020177	Expansion in pummelo compared with the Citrus-related genera
OG0020188	Expansion in pummelo compared with the Citrus-related genera
OG0020198	Expansion in pummelo compared with the Citrus-related genera
OG0020202	Expansion in pummelo compared with the Citrus-related genera
OG0020219	Expansion in pummelo compared with the Citrus-related genera
OG0020225	Expansion in pummelo compared with the Citrus-related genera
OG0020245	Expansion in pummelo compared with the Citrus-related genera
OG0020253	Expansion in pummelo compared with the Citrus-related genera
OG0020268	Expansion in pummelo compared with the Citrus-related genera
OG0020281	Expansion in pummelo compared with the Citrus-related genera
OG0020291	Expansion in pummelo compared with the Citrus-related genera
OG0020530	Expansion in pummelo compared with the Citrus-related genera
OG0020532	Expansion in pummelo compared with the Citrus-related genera
OG0020542	Expansion in pummelo compared with the Citrus-related genera
OG0020543	Expansion in pummelo compared with the Citrus-related genera
OG0020544	Expansion in pummelo compared with the Citrus-related genera
OG0020545	Expansion in pummelo compared with the Citrus-related genera
OG0020546	Expansion in pummelo compared with the Citrus-related genera
OG0020548	Expansion in pummelo compared with the Citrus-related genera
OG0020556	Expansion in pummelo compared with the Citrus-related genera
OG0020559	Expansion in pummelo compared with the Citrus-related genera
OG0020562	Expansion in pummelo compared with the Citrus-related genera
OG0020570	Expansion in pummelo compared with the Citrus-related genera
OG0020572	Expansion in pummelo compared with the Citrus-related genera
OG0020586	Expansion in pummelo compared with the Citrus-related genera
OG0020589	Expansion in pummelo compared with the Citrus-related genera
OG0020590	Expansion in pummelo compared with the Citrus-related genera
OG0020633	Expansion in pummelo compared with the Citrus-related genera
OG0020635	Expansion in pummelo compared with the Citrus-related genera
OG0020958	Expansion in pummelo compared with the Citrus-related genera
OG0020961	Expansion in pummelo compared with the Citrus-related genera
OG0020964	Expansion in pummelo compared with the Citrus-related genera
OG0020973	Expansion in pummelo compared with the Citrus-related genera
OG0020975	Expansion in pummelo compared with the Citrus-related genera
OG0020991	Expansion in pummelo compared with the Citrus-related genera
OG0020995	Expansion in pummelo compared with the Citrus-related genera
OG0021001	Expansion in pummelo compared with the Citrus-related genera
OG0021005	Expansion in pummelo compared with the Citrus-related genera
OG0021006	Expansion in pummelo compared with the Citrus-related genera
OG0021008	Expansion in pummelo compared with the Citrus-related genera
OG0021013	Expansion in pummelo compared with the Citrus-related genera
OG0021014	Expansion in pummelo compared with the Citrus-related genera
OG0021020	Expansion in pummelo compared with the Citrus-related genera
OG0021023	Expansion in pummelo compared with the Citrus-related genera
OG0021024	Expansion in pummelo compared with the Citrus-related genera
OG0021025	Expansion in pummelo compared with the Citrus-related genera
OG0021026	Expansion in pummelo compared with the Citrus-related genera
OG0021034	Expansion in pummelo compared with the Citrus-related genera
OG0021039	Expansion in pummelo compared with the Citrus-related genera
OG0021043	Expansion in pummelo compared with the Citrus-related genera
OG0021048	Expansion in pummelo compared with the Citrus-related genera
OG0021060	Expansion in pummelo compared with the Citrus-related genera
OG0021062	Expansion in pummelo compared with the Citrus-related genera
OG0021067	Expansion in pummelo compared with the Citrus-related genera
OG0021074	Expansion in pummelo compared with the Citrus-related genera
OG0021078	Expansion in pummelo compared with the Citrus-related genera
OG0021084	Expansion in pummelo compared with the Citrus-related genera
OG0021086	Expansion in pummelo compared with the Citrus-related genera
OG0021094	Expansion in pummelo compared with the Citrus-related genera
OG0021101	Expansion in pummelo compared with the Citrus-related genera
OG0021102	Expansion in pummelo compared with the Citrus-related genera
OG0021103	Expansion in pummelo compared with the Citrus-related genera
OG0021104	Expansion in pummelo compared with the Citrus-related genera
OG0021133	Expansion in pummelo compared with the Citrus-related genera
OG0021143	Expansion in pummelo compared with the Citrus-related genera
OG0021144	Expansion in pummelo compared with the Citrus-related genera
OG0021149	Expansion in pummelo compared with the Citrus-related genera
OG0021155	Expansion in pummelo compared with the Citrus-related genera
OG0021159	Expansion in pummelo compared with the Citrus-related genera
OG0021163	Expansion in pummelo compared with the Citrus-related genera
OG0021164	Expansion in pummelo compared with the Citrus-related genera
OG0021166	Expansion in pummelo compared with the Citrus-related genera
OG0021167	Expansion in pummelo compared with the Citrus-related genera
OG0021180	Expansion in pummelo compared with the Citrus-related genera
OG0021187	Expansion in pummelo compared with the Citrus-related genera
OG0021196	Expansion in pummelo compared with the Citrus-related genera
OG0021201	Expansion in pummelo compared with the Citrus-related genera
OG0021233	Expansion in pummelo compared with the Citrus-related genera
OG0021234	Expansion in pummelo compared with the Citrus-related genera
OG0021235	Expansion in pummelo compared with the Citrus-related genera
OG0021249	Expansion in pummelo compared with the Citrus-related genera
OG0021250	Expansion in pummelo compared with the Citrus-related genera
OG0021252	Expansion in pummelo compared with the Citrus-related genera
OG0021255	Expansion in pummelo compared with the Citrus-related genera
OG0021259	Expansion in pummelo compared with the Citrus-related genera
OG0021272	Expansion in pummelo compared with the Citrus-related genera
OG0021622	Expansion in pummelo compared with the Citrus-related genera
OG0021626	Expansion in pummelo compared with the Citrus-related genera
OG0021627	Expansion in pummelo compared with the Citrus-related genera
OG0021634	Expansion in pummelo compared with the Citrus-related genera
OG0021639	Expansion in pummelo compared with the Citrus-related genera
OG0021642	Expansion in pummelo compared with the Citrus-related genera
OG0021644	Expansion in pummelo compared with the Citrus-related genera
OG0021645	Expansion in pummelo compared with the Citrus-related genera
OG0021649	Expansion in pummelo compared with the Citrus-related genera
OG0021651	Expansion in pummelo compared with the Citrus-related genera
OG0021655	Expansion in pummelo compared with the Citrus-related genera
OG0021658	Expansion in pummelo compared with the Citrus-related genera
OG0021659	Expansion in pummelo compared with the Citrus-related genera
OG0021661	Expansion in pummelo compared with the Citrus-related genera
OG0021662	Expansion in pummelo compared with the Citrus-related genera
OG0021668	Expansion in pummelo compared with the Citrus-related genera
OG0021671	Expansion in pummelo compared with the Citrus-related genera
OG0021673	Expansion in pummelo compared with the Citrus-related genera
OG0021674	Expansion in pummelo compared with the Citrus-related genera
OG0021678	Expansion in pummelo compared with the Citrus-related genera
OG0021682	Expansion in pummelo compared with the Citrus-related genera
OG0021684	Expansion in pummelo compared with the Citrus-related genera
OG0021685	Expansion in pummelo compared with the Citrus-related genera
OG0021686	Expansion in pummelo compared with the Citrus-related genera
OG0021693	Expansion in pummelo compared with the Citrus-related genera
OG0021694	Expansion in pummelo compared with the Citrus-related genera
OG0021700	Expansion in pummelo compared with the Citrus-related genera
OG0021704	Expansion in pummelo compared with the Citrus-related genera
OG0021705	Expansion in pummelo compared with the Citrus-related genera
OG0021712	Expansion in pummelo compared with the Citrus-related genera
OG0021714	Expansion in pummelo compared with the Citrus-related genera
OG0021715	Expansion in pummelo compared with the Citrus-related genera
OG0021717	Expansion in pummelo compared with the Citrus-related genera
OG0021718	Expansion in pummelo compared with the Citrus-related genera
OG0021721	Expansion in pummelo compared with the Citrus-related genera
OG0021722	Expansion in pummelo compared with the Citrus-related genera
OG0021725	Expansion in pummelo compared with the Citrus-related genera
OG0021729	Expansion in pummelo compared with the Citrus-related genera
OG0021731	Expansion in pummelo compared with the Citrus-related genera
OG0021732	Expansion in pummelo compared with the Citrus-related genera
OG0021735	Expansion in pummelo compared with the Citrus-related genera
OG0021737	Expansion in pummelo compared with the Citrus-related genera
OG0021738	Expansion in pummelo compared with the Citrus-related genera
OG0021740	Expansion in pummelo compared with the Citrus-related genera
OG0021743	Expansion in pummelo compared with the Citrus-related genera
OG0021746	Expansion in pummelo compared with the Citrus-related genera
OG0021748	Expansion in pummelo compared with the Citrus-related genera
OG0021752	Expansion in pummelo compared with the Citrus-related genera
OG0021753	Expansion in pummelo compared with the Citrus-related genera
OG0021754	Expansion in pummelo compared with the Citrus-related genera
OG0021755	Expansion in pummelo compared with the Citrus-related genera
OG0021757	Expansion in pummelo compared with the Citrus-related genera
OG0021759	Expansion in pummelo compared with the Citrus-related genera
OG0021767	Expansion in pummelo compared with the Citrus-related genera
OG0021768	Expansion in pummelo compared with the Citrus-related genera
OG0021769	Expansion in pummelo compared with the Citrus-related genera
OG0021773	Expansion in pummelo compared with the Citrus-related genera
OG0021774	Expansion in pummelo compared with the Citrus-related genera
OG0021779	Expansion in pummelo compared with the Citrus-related genera
OG0021782	Expansion in pummelo compared with the Citrus-related genera
OG0022245	Expansion in pummelo compared with the Citrus-related genera
OG0022246	Expansion in pummelo compared with the Citrus-related genera
OG0022250	Expansion in pummelo compared with the Citrus-related genera
OG0022251	Expansion in pummelo compared with the Citrus-related genera
OG0022266	Expansion in pummelo compared with the Citrus-related genera
OG0022267	Expansion in pummelo compared with the Citrus-related genera
OG0022269	Expansion in pummelo compared with the Citrus-related genera
OG0022272	Expansion in pummelo compared with the Citrus-related genera
OG0022274	Expansion in pummelo compared with the Citrus-related genera
OG0022278	Expansion in pummelo compared with the Citrus-related genera
OG0022281	Expansion in pummelo compared with the Citrus-related genera
OG0022284	Expansion in pummelo compared with the Citrus-related genera
OG0022291	Expansion in pummelo compared with the Citrus-related genera
OG0022301	Expansion in pummelo compared with the Citrus-related genera
OG0022303	Expansion in pummelo compared with the Citrus-related genera
OG0022306	Expansion in pummelo compared with the Citrus-related genera
OG0022310	Expansion in pummelo compared with the Citrus-related genera
OG0022311	Expansion in pummelo compared with the Citrus-related genera
OG0022313	Expansion in pummelo compared with the Citrus-related genera
OG0022322	Expansion in pummelo compared with the Citrus-related genera
OG0022328	Expansion in pummelo compared with the Citrus-related genera
OG0022329	Expansion in pummelo compared with the Citrus-related genera
OG0022330	Expansion in pummelo compared with the Citrus-related genera
OG0022336	Expansion in pummelo compared with the Citrus-related genera
OG0022340	Expansion in pummelo compared with the Citrus-related genera
OG0022341	Expansion in pummelo compared with the Citrus-related genera
OG0022342	Expansion in pummelo compared with the Citrus-related genera
OG0022344	Expansion in pummelo compared with the Citrus-related genera
OG0022346	Expansion in pummelo compared with the Citrus-related genera
OG0022350	Expansion in pummelo compared with the Citrus-related genera
OG0022352	Expansion in pummelo compared with the Citrus-related genera
OG0022354	Expansion in pummelo compared with the Citrus-related genera
OG0022361	Expansion in pummelo compared with the Citrus-related genera
OG0022362	Expansion in pummelo compared with the Citrus-related genera
OG0022363	Expansion in pummelo compared with the Citrus-related genera
OG0022374	Expansion in pummelo compared with the Citrus-related genera
OG0022376	Expansion in pummelo compared with the Citrus-related genera
OG0022378	Expansion in pummelo compared with the Citrus-related genera
OG0022379	Expansion in pummelo compared with the Citrus-related genera
OG0022383	Expansion in pummelo compared with the Citrus-related genera
OG0022385	Expansion in pummelo compared with the Citrus-related genera
OG0022392	Expansion in pummelo compared with the Citrus-related genera
OG0022400	Expansion in pummelo compared with the Citrus-related genera
OG0022402	Expansion in pummelo compared with the Citrus-related genera
OG0022409	Expansion in pummelo compared with the Citrus-related genera
OG0022411	Expansion in pummelo compared with the Citrus-related genera
OG0022412	Expansion in pummelo compared with the Citrus-related genera
OG0022413	Expansion in pummelo compared with the Citrus-related genera
OG0022416	Expansion in pummelo compared with the Citrus-related genera
OG0022425	Expansion in pummelo compared with the Citrus-related genera
OG0022428	Expansion in pummelo compared with the Citrus-related genera
OG0022429	Expansion in pummelo compared with the Citrus-related genera
OG0022432	Expansion in pummelo compared with the Citrus-related genera
OG0022434	Expansion in pummelo compared with the Citrus-related genera
OG0022435	Expansion in pummelo compared with the Citrus-related genera
OG0022442	Expansion in pummelo compared with the Citrus-related genera
OG0022450	Expansion in pummelo compared with the Citrus-related genera
OG0022452	Expansion in pummelo compared with the Citrus-related genera
OG0022454	Expansion in pummelo compared with the Citrus-related genera
OG0022456	Expansion in pummelo compared with the Citrus-related genera
OG0022461	Expansion in pummelo compared with the Citrus-related genera
OG0022463	Expansion in pummelo compared with the Citrus-related genera
OG0022468	Expansion in pummelo compared with the Citrus-related genera
OG0022469	Expansion in pummelo compared with the Citrus-related genera
OG0022471	Expansion in pummelo compared with the Citrus-related genera
OG0022477	Expansion in pummelo compared with the Citrus-related genera
OG0022482	Expansion in pummelo compared with the Citrus-related genera
OG0022484	Expansion in pummelo compared with the Citrus-related genera
OG0022485	Expansion in pummelo compared with the Citrus-related genera
OG0022490	Expansion in pummelo compared with the Citrus-related genera
OG0022492	Expansion in pummelo compared with the Citrus-related genera
OG0022501	Expansion in pummelo compared with the Citrus-related genera
OG0022505	Expansion in pummelo compared with the Citrus-related genera
OG0022506	Expansion in pummelo compared with the Citrus-related genera
OG0022507	Expansion in pummelo compared with the Citrus-related genera
OG0022509	Expansion in pummelo compared with the Citrus-related genera
OG0022516	Expansion in pummelo compared with the Citrus-related genera
OG0022518	Expansion in pummelo compared with the Citrus-related genera
OG0022520	Expansion in pummelo compared with the Citrus-related genera
OG0022524	Expansion in pummelo compared with the Citrus-related genera
OG0022526	Expansion in pummelo compared with the Citrus-related genera
OG0022528	Expansion in pummelo compared with the Citrus-related genera
OG0022533	Expansion in pummelo compared with the Citrus-related genera
OG0022539	Expansion in pummelo compared with the Citrus-related genera
OG0022551	Expansion in pummelo compared with the Citrus-related genera
OG0022552	Expansion in pummelo compared with the Citrus-related genera
OG0022561	Expansion in pummelo compared with the Citrus-related genera
OG0022564	Expansion in pummelo compared with the Citrus-related genera
OG0022567	Expansion in pummelo compared with the Citrus-related genera
OG0022571	Expansion in pummelo compared with the Citrus-related genera
OG0022573	Expansion in pummelo compared with the Citrus-related genera
OG0022577	Expansion in pummelo compared with the Citrus-related genera
OG0022602	Expansion in pummelo compared with the Citrus-related genera
OG0022605	Expansion in pummelo compared with the Citrus-related genera
OG0022608	Expansion in pummelo compared with the Citrus-related genera
OG0022616	Expansion in pummelo compared with the Citrus-related genera
OG0022621	Expansion in pummelo compared with the Citrus-related genera
OG0022630	Expansion in pummelo compared with the Citrus-related genera
OG0022632	Expansion in pummelo compared with the Citrus-related genera
OG0022637	Expansion in pummelo compared with the Citrus-related genera
OG0022643	Expansion in pummelo compared with the Citrus-related genera
OG0022655	Expansion in pummelo compared with the Citrus-related genera
OG0022659	Expansion in pummelo compared with the Citrus-related genera
OG0023128	Expansion in pummelo compared with the Citrus-related genera
OG0023132	Expansion in pummelo compared with the Citrus-related genera
OG0023145	Expansion in pummelo compared with the Citrus-related genera
OG0023147	Expansion in pummelo compared with the Citrus-related genera
OG0023148	Expansion in pummelo compared with the Citrus-related genera
OG0023150	Expansion in pummelo compared with the Citrus-related genera
OG0023160	Expansion in pummelo compared with the Citrus-related genera
OG0023161	Expansion in pummelo compared with the Citrus-related genera
OG0023163	Expansion in pummelo compared with the Citrus-related genera
OG0023164	Expansion in pummelo compared with the Citrus-related genera
OG0023165	Expansion in pummelo compared with the Citrus-related genera
OG0023168	Expansion in pummelo compared with the Citrus-related genera
OG0023175	Expansion in pummelo compared with the Citrus-related genera
OG0023178	Expansion in pummelo compared with the Citrus-related genera
OG0023181	Expansion in pummelo compared with the Citrus-related genera
OG0023182	Expansion in pummelo compared with the Citrus-related genera
OG0023184	Expansion in pummelo compared with the Citrus-related genera
OG0023186	Expansion in pummelo compared with the Citrus-related genera
OG0023189	Expansion in pummelo compared with the Citrus-related genera
OG0023191	Expansion in pummelo compared with the Citrus-related genera
OG0023196	Expansion in pummelo compared with the Citrus-related genera
OG0023198	Expansion in pummelo compared with the Citrus-related genera
OG0023203	Expansion in pummelo compared with the Citrus-related genera
OG0023205	Expansion in pummelo compared with the Citrus-related genera
OG0023209	Expansion in pummelo compared with the Citrus-related genera
OG0023213	Expansion in pummelo compared with the Citrus-related genera
OG0023214	Expansion in pummelo compared with the Citrus-related genera
OG0023218	Expansion in pummelo compared with the Citrus-related genera
OG0023219	Expansion in pummelo compared with the Citrus-related genera
OG0023224	Expansion in pummelo compared with the Citrus-related genera
OG0023231	Expansion in pummelo compared with the Citrus-related genera
OG0023240	Expansion in pummelo compared with the Citrus-related genera
OG0023241	Expansion in pummelo compared with the Citrus-related genera
OG0023249	Expansion in pummelo compared with the Citrus-related genera
OG0023254	Expansion in pummelo compared with the Citrus-related genera
OG0023255	Expansion in pummelo compared with the Citrus-related genera
OG0023256	Expansion in pummelo compared with the Citrus-related genera
OG0023258	Expansion in pummelo compared with the Citrus-related genera
OG0023261	Expansion in pummelo compared with the Citrus-related genera
OG0023262	Expansion in pummelo compared with the Citrus-related genera
OG0023269	Expansion in pummelo compared with the Citrus-related genera
OG0023271	Expansion in pummelo compared with the Citrus-related genera
OG0023275	Expansion in pummelo compared with the Citrus-related genera
OG0023281	Expansion in pummelo compared with the Citrus-related genera
OG0023282	Expansion in pummelo compared with the Citrus-related genera
OG0023283	Expansion in pummelo compared with the Citrus-related genera
OG0023284	Expansion in pummelo compared with the Citrus-related genera
OG0023286	Expansion in pummelo compared with the Citrus-related genera
OG0023291	Expansion in pummelo compared with the Citrus-related genera
OG0023292	Expansion in pummelo compared with the Citrus-related genera
OG0023297	Expansion in pummelo compared with the Citrus-related genera
OG0023300	Expansion in pummelo compared with the Citrus-related genera
OG0023301	Expansion in pummelo compared with the Citrus-related genera
OG0023307	Expansion in pummelo compared with the Citrus-related genera
OG0023308	Expansion in pummelo compared with the Citrus-related genera
OG0023323	Expansion in pummelo compared with the Citrus-related genera
OG0023324	Expansion in pummelo compared with the Citrus-related genera
OG0023328	Expansion in pummelo compared with the Citrus-related genera
OG0023329	Expansion in pummelo compared with the Citrus-related genera
OG0023335	Expansion in pummelo compared with the Citrus-related genera
OG0023336	Expansion in pummelo compared with the Citrus-related genera
OG0023337	Expansion in pummelo compared with the Citrus-related genera
OG0023338	Expansion in pummelo compared with the Citrus-related genera
OG0023342	Expansion in pummelo compared with the Citrus-related genera
OG0023343	Expansion in pummelo compared with the Citrus-related genera
OG0023344	Expansion in pummelo compared with the Citrus-related genera
OG0023345	Expansion in pummelo compared with the Citrus-related genera
OG0023346	Expansion in pummelo compared with the Citrus-related genera
OG0023348	Expansion in pummelo compared with the Citrus-related genera
OG0023349	Expansion in pummelo compared with the Citrus-related genera
OG0023354	Expansion in pummelo compared with the Citrus-related genera
OG0023357	Expansion in pummelo compared with the Citrus-related genera
OG0023358	Expansion in pummelo compared with the Citrus-related genera
OG0023361	Expansion in pummelo compared with the Citrus-related genera
OG0023366	Expansion in pummelo compared with the Citrus-related genera
OG0023367	Expansion in pummelo compared with the Citrus-related genera
OG0023368	Expansion in pummelo compared with the Citrus-related genera
OG0023373	Expansion in pummelo compared with the Citrus-related genera
OG0023375	Expansion in pummelo compared with the Citrus-related genera
OG0023382	Expansion in pummelo compared with the Citrus-related genera
OG0023402	Expansion in pummelo compared with the Citrus-related genera
OG0024381	Expansion in pummelo compared with the Citrus-related genera
OG0024392	Expansion in pummelo compared with the Citrus-related genera
OG0024393	Expansion in pummelo compared with the Citrus-related genera
OG0024395	Expansion in pummelo compared with the Citrus-related genera
OG0024396	Expansion in pummelo compared with the Citrus-related genera
OG0024397	Expansion in pummelo compared with the Citrus-related genera
OG0024399	Expansion in pummelo compared with the Citrus-related genera
OG0024407	Expansion in pummelo compared with the Citrus-related genera
OG0024408	Expansion in pummelo compared with the Citrus-related genera
OG0024414	Expansion in pummelo compared with the Citrus-related genera
OG0024422	Expansion in pummelo compared with the Citrus-related genera
OG0024423	Expansion in pummelo compared with the Citrus-related genera
OG0024429	Expansion in pummelo compared with the Citrus-related genera
OG0024438	Expansion in pummelo compared with the Citrus-related genera
OG0024439	Expansion in pummelo compared with the Citrus-related genera
OG0024445	Expansion in pummelo compared with the Citrus-related genera
OG0024446	Expansion in pummelo compared with the Citrus-related genera
OG0024452	Expansion in pummelo compared with the Citrus-related genera
OG0024466	Expansion in pummelo compared with the Citrus-related genera
OG0024470	Expansion in pummelo compared with the Citrus-related genera
OG0024472	Expansion in pummelo compared with the Citrus-related genera
OG0024474	Expansion in pummelo compared with the Citrus-related genera
OG0024476	Expansion in pummelo compared with the Citrus-related genera
OG0024479	Expansion in pummelo compared with the Citrus-related genera
OG0024480	Expansion in pummelo compared with the Citrus-related genera
OG0024483	Expansion in pummelo compared with the Citrus-related genera
OG0024484	Expansion in pummelo compared with the Citrus-related genera
OG0024485	Expansion in pummelo compared with the Citrus-related genera
OG0024488	Expansion in pummelo compared with the Citrus-related genera
OG0024489	Expansion in pummelo compared with the Citrus-related genera
OG0024496	Expansion in pummelo compared with the Citrus-related genera
OG0024515	Expansion in pummelo compared with the Citrus-related genera
OG0024521	Expansion in pummelo compared with the Citrus-related genera
OG0024526	Expansion in pummelo compared with the Citrus-related genera
OG0024529	Expansion in pummelo compared with the Citrus-related genera
OG0024531	Expansion in pummelo compared with the Citrus-related genera
OG0024532	Expansion in pummelo compared with the Citrus-related genera
OG0024533	Expansion in pummelo compared with the Citrus-related genera
OG0024545	Expansion in pummelo compared with the Citrus-related genera
OG0024549	Expansion in pummelo compared with the Citrus-related genera
OG0024555	Expansion in pummelo compared with the Citrus-related genera
OG0024564	Expansion in pummelo compared with the Citrus-related genera
OG0024566	Expansion in pummelo compared with the Citrus-related genera
OG0024572	Expansion in pummelo compared with the Citrus-related genera
OG0024573	Expansion in pummelo compared with the Citrus-related genera
OG0024574	Expansion in pummelo compared with the Citrus-related genera
OG0024575	Expansion in pummelo compared with the Citrus-related genera
OG0024578	Expansion in pummelo compared with the Citrus-related genera
OG0024581	Expansion in pummelo compared with the Citrus-related genera
OG0024583	Expansion in pummelo compared with the Citrus-related genera
OG0024584	Expansion in pummelo compared with the Citrus-related genera
OG0024588	Expansion in pummelo compared with the Citrus-related genera
OG0024590	Expansion in pummelo compared with the Citrus-related genera
OG0024592	Expansion in pummelo compared with the Citrus-related genera
OG0024595	Expansion in pummelo compared with the Citrus-related genera
OG0024598	Expansion in pummelo compared with the Citrus-related genera
OG0024599	Expansion in pummelo compared with the Citrus-related genera
OG0024600	Expansion in pummelo compared with the Citrus-related genera
OG0024601	Expansion in pummelo compared with the Citrus-related genera
OG0024609	Expansion in pummelo compared with the Citrus-related genera
OG0024611	Expansion in pummelo compared with the Citrus-related genera
OG0024612	Expansion in pummelo compared with the Citrus-related genera
OG0024621	Expansion in pummelo compared with the Citrus-related genera
OG0024627	Expansion in pummelo compared with the Citrus-related genera
OG0024629	Expansion in pummelo compared with the Citrus-related genera
OG0024630	Expansion in pummelo compared with the Citrus-related genera
OG0024631	Expansion in pummelo compared with the Citrus-related genera
OG0024638	Expansion in pummelo compared with the Citrus-related genera
OG0024641	Expansion in pummelo compared with the Citrus-related genera
OG0024643	Expansion in pummelo compared with the Citrus-related genera
OG0024645	Expansion in pummelo compared with the Citrus-related genera
OG0024647	Expansion in pummelo compared with the Citrus-related genera
OG0024648	Expansion in pummelo compared with the Citrus-related genera
OG0024651	Expansion in pummelo compared with the Citrus-related genera
OG0024653	Expansion in pummelo compared with the Citrus-related genera
OG0024655	Expansion in pummelo compared with the Citrus-related genera
OG0024663	Expansion in pummelo compared with the Citrus-related genera
OG0024667	Expansion in pummelo compared with the Citrus-related genera
OG0024668	Expansion in pummelo compared with the Citrus-related genera
OG0024686	Expansion in pummelo compared with the Citrus-related genera
OG0024690	Expansion in pummelo compared with the Citrus-related genera
OG0024691	Expansion in pummelo compared with the Citrus-related genera
OG0024693	Expansion in pummelo compared with the Citrus-related genera
OG0024699	Expansion in pummelo compared with the Citrus-related genera
OG0024701	Expansion in pummelo compared with the Citrus-related genera
OG0024704	Expansion in pummelo compared with the Citrus-related genera
OG0024705	Expansion in pummelo compared with the Citrus-related genera
OG0024715	Expansion in pummelo compared with the Citrus-related genera
OG0024717	Expansion in pummelo compared with the Citrus-related genera
OG0024718	Expansion in pummelo compared with the Citrus-related genera
OG0024723	Expansion in pummelo compared with the Citrus-related genera
OG0024726	Expansion in pummelo compared with the Citrus-related genera
OG0024729	Expansion in pummelo compared with the Citrus-related genera
OG0024730	Expansion in pummelo compared with the Citrus-related genera
OG0024731	Expansion in pummelo compared with the Citrus-related genera
OG0024734	Expansion in pummelo compared with the Citrus-related genera
OG0024735	Expansion in pummelo compared with the Citrus-related genera
OG0024738	Expansion in pummelo compared with the Citrus-related genera
OG0024747	Expansion in pummelo compared with the Citrus-related genera
OG0024748	Expansion in pummelo compared with the Citrus-related genera
OG0024756	Expansion in pummelo compared with the Citrus-related genera
OG0024759	Expansion in pummelo compared with the Citrus-related genera
OG0024762	Expansion in pummelo compared with the Citrus-related genera
OG0024765	Expansion in pummelo compared with the Citrus-related genera
OG0024767	Expansion in pummelo compared with the Citrus-related genera
OG0024774	Expansion in pummelo compared with the Citrus-related genera
OG0024775	Expansion in pummelo compared with the Citrus-related genera
OG0024789	Expansion in pummelo compared with the Citrus-related genera
OG0024792	Expansion in pummelo compared with the Citrus-related genera
OG0024793	Expansion in pummelo compared with the Citrus-related genera
OG0024797	Expansion in pummelo compared with the Citrus-related genera
OG0024800	Expansion in pummelo compared with the Citrus-related genera
OG0024802	Expansion in pummelo compared with the Citrus-related genera
OG0024809	Expansion in pummelo compared with the Citrus-related genera
OG0024810	Expansion in pummelo compared with the Citrus-related genera
OG0024811	Expansion in pummelo compared with the Citrus-related genera
OG0024814	Expansion in pummelo compared with the Citrus-related genera
OG0024821	Expansion in pummelo compared with the Citrus-related genera
OG0024829	Expansion in pummelo compared with the Citrus-related genera
OG0024832	Expansion in pummelo compared with the Citrus-related genera
OG0024833	Expansion in pummelo compared with the Citrus-related genera
OG0024836	Expansion in pummelo compared with the Citrus-related genera
OG0024838	Expansion in pummelo compared with the Citrus-related genera
OG0024844	Expansion in pummelo compared with the Citrus-related genera
OG0024845	Expansion in pummelo compared with the Citrus-related genera
OG0024848	Expansion in pummelo compared with the Citrus-related genera
OG0024855	Expansion in pummelo compared with the Citrus-related genera
OG0024858	Expansion in pummelo compared with the Citrus-related genera
OG0024859	Expansion in pummelo compared with the Citrus-related genera
OG0024862	Expansion in pummelo compared with the Citrus-related genera
OG0024865	Expansion in pummelo compared with the Citrus-related genera
OG0024867	Expansion in pummelo compared with the Citrus-related genera
OG0024870	Expansion in pummelo compared with the Citrus-related genera
OG0024871	Expansion in pummelo compared with the Citrus-related genera
OG0024872	Expansion in pummelo compared with the Citrus-related genera
OG0024878	Expansion in pummelo compared with the Citrus-related genera
OG0024882	Expansion in pummelo compared with the Citrus-related genera
OG0024889	Expansion in pummelo compared with the Citrus-related genera
OG0024893	Expansion in pummelo compared with the Citrus-related genera
OG0024898	Expansion in pummelo compared with the Citrus-related genera
OG0024901	Expansion in pummelo compared with the Citrus-related genera
OG0024909	Expansion in pummelo compared with the Citrus-related genera
OG0024910	Expansion in pummelo compared with the Citrus-related genera
OG0024911	Expansion in pummelo compared with the Citrus-related genera
OG0024914	Expansion in pummelo compared with the Citrus-related genera
OG0024920	Expansion in pummelo compared with the Citrus-related genera
OG0024921	Expansion in pummelo compared with the Citrus-related genera
OG0024930	Expansion in pummelo compared with the Citrus-related genera
OG0024934	Expansion in pummelo compared with the Citrus-related genera
OG0024935	Expansion in pummelo compared with the Citrus-related genera
OG0024937	Expansion in pummelo compared with the Citrus-related genera
OG0024940	Expansion in pummelo compared with the Citrus-related genera
OG0024941	Expansion in pummelo compared with the Citrus-related genera
OG0024942	Expansion in pummelo compared with the Citrus-related genera
OG0024947	Expansion in pummelo compared with the Citrus-related genera
OG0024949	Expansion in pummelo compared with the Citrus-related genera
OG0024951	Expansion in pummelo compared with the Citrus-related genera
OG0024953	Expansion in pummelo compared with the Citrus-related genera
OG0024958	Expansion in pummelo compared with the Citrus-related genera
OG0024975	Expansion in pummelo compared with the Citrus-related genera
OG0024978	Expansion in pummelo compared with the Citrus-related genera
OG0024982	Expansion in pummelo compared with the Citrus-related genera
OG0024985	Expansion in pummelo compared with the Citrus-related genera
OG0024986	Expansion in pummelo compared with the Citrus-related genera
OG0024990	Expansion in pummelo compared with the Citrus-related genera
OG0024994	Expansion in pummelo compared with the Citrus-related genera
OG0024996	Expansion in pummelo compared with the Citrus-related genera
OG0024997	Expansion in pummelo compared with the Citrus-related genera
OG0024999	Expansion in pummelo compared with the Citrus-related genera
OG0025003	Expansion in pummelo compared with the Citrus-related genera
OG0025007	Expansion in pummelo compared with the Citrus-related genera
OG0025010	Expansion in pummelo compared with the Citrus-related genera
OG0025928	Expansion in pummelo compared with the Citrus-related genera
OG0025930	Expansion in pummelo compared with the Citrus-related genera
OG0025932	Expansion in pummelo compared with the Citrus-related genera
OG0025938	Expansion in pummelo compared with the Citrus-related genera
OG0025939	Expansion in pummelo compared with the Citrus-related genera
OG0025940	Expansion in pummelo compared with the Citrus-related genera
OG0025958	Expansion in pummelo compared with the Citrus-related genera
OG0025967	Expansion in pummelo compared with the Citrus-related genera
OG0025968	Expansion in pummelo compared with the Citrus-related genera
OG0025971	Expansion in pummelo compared with the Citrus-related genera
OG0025972	Expansion in pummelo compared with the Citrus-related genera
OG0025975	Expansion in pummelo compared with the Citrus-related genera
OG0025978	Expansion in pummelo compared with the Citrus-related genera
OG0025982	Expansion in pummelo compared with the Citrus-related genera
OG0025984	Expansion in pummelo compared with the Citrus-related genera
OG0025991	Expansion in pummelo compared with the Citrus-related genera
OG0025993	Expansion in pummelo compared with the Citrus-related genera
OG0026003	Expansion in pummelo compared with the Citrus-related genera
OG0026006	Expansion in pummelo compared with the Citrus-related genera
OG0026009	Expansion in pummelo compared with the Citrus-related genera
OG0026011	Expansion in pummelo compared with the Citrus-related genera
OG0026013	Expansion in pummelo compared with the Citrus-related genera
OG0026015	Expansion in pummelo compared with the Citrus-related genera
OG0026016	Expansion in pummelo compared with the Citrus-related genera
OG0026024	Expansion in pummelo compared with the Citrus-related genera
OG0026037	Expansion in pummelo compared with the Citrus-related genera
OG0026040	Expansion in pummelo compared with the Citrus-related genera
OG0026042	Expansion in pummelo compared with the Citrus-related genera
OG0026045	Expansion in pummelo compared with the Citrus-related genera
OG0026048	Expansion in pummelo compared with the Citrus-related genera
OG0026053	Expansion in pummelo compared with the Citrus-related genera
OG0026055	Expansion in pummelo compared with the Citrus-related genera
OG0026056	Expansion in pummelo compared with the Citrus-related genera
OG0026064	Expansion in pummelo compared with the Citrus-related genera
OG0026069	Expansion in pummelo compared with the Citrus-related genera
OG0026071	Expansion in pummelo compared with the Citrus-related genera
OG0026075	Expansion in pummelo compared with the Citrus-related genera
OG0026080	Expansion in pummelo compared with the Citrus-related genera
OG0026082	Expansion in pummelo compared with the Citrus-related genera
OG0026087	Expansion in pummelo compared with the Citrus-related genera
OG0026093	Expansion in pummelo compared with the Citrus-related genera
OG0026095	Expansion in pummelo compared with the Citrus-related genera
OG0026098	Expansion in pummelo compared with the Citrus-related genera
OG0026100	Expansion in pummelo compared with the Citrus-related genera
OG0026111	Expansion in pummelo compared with the Citrus-related genera
OG0026115	Expansion in pummelo compared with the Citrus-related genera
OG0026116	Expansion in pummelo compared with the Citrus-related genera
OG0026125	Expansion in pummelo compared with the Citrus-related genera
OG0026132	Expansion in pummelo compared with the Citrus-related genera
OG0026134	Expansion in pummelo compared with the Citrus-related genera
OG0026144	Expansion in pummelo compared with the Citrus-related genera
OG0026147	Expansion in pummelo compared with the Citrus-related genera
OG0026150	Expansion in pummelo compared with the Citrus-related genera
OG0026155	Expansion in pummelo compared with the Citrus-related genera
OG0026157	Expansion in pummelo compared with the Citrus-related genera
OG0026165	Expansion in pummelo compared with the Citrus-related genera
OG0026167	Expansion in pummelo compared with the Citrus-related genera
OG0026169	Expansion in pummelo compared with the Citrus-related genera
OG0026170	Expansion in pummelo compared with the Citrus-related genera
OG0026171	Expansion in pummelo compared with the Citrus-related genera
OG0026175	Expansion in pummelo compared with the Citrus-related genera
OG0026176	Expansion in pummelo compared with the Citrus-related genera
OG0026178	Expansion in pummelo compared with the Citrus-related genera
OG0026188	Expansion in pummelo compared with the Citrus-related genera
OG0026193	Expansion in pummelo compared with the Citrus-related genera
OG0026197	Expansion in pummelo compared with the Citrus-related genera
OG0026201	Expansion in pummelo compared with the Citrus-related genera
OG0026203	Expansion in pummelo compared with the Citrus-related genera
OG0026206	Expansion in pummelo compared with the Citrus-related genera
OG0026207	Expansion in pummelo compared with the Citrus-related genera
OG0026210	Expansion in pummelo compared with the Citrus-related genera
OG0026213	Expansion in pummelo compared with the Citrus-related genera
OG0026214	Expansion in pummelo compared with the Citrus-related genera
OG0026218	Expansion in pummelo compared with the Citrus-related genera
OG0026219	Expansion in pummelo compared with the Citrus-related genera
OG0026221	Expansion in pummelo compared with the Citrus-related genera
OG0026239	Expansion in pummelo compared with the Citrus-related genera
OG0026243	Expansion in pummelo compared with the Citrus-related genera
OG0026245	Expansion in pummelo compared with the Citrus-related genera
OG0026246	Expansion in pummelo compared with the Citrus-related genera
OG0026247	Expansion in pummelo compared with the Citrus-related genera
OG0026248	Expansion in pummelo compared with the Citrus-related genera
OG0026252	Expansion in pummelo compared with the Citrus-related genera
OG0026255	Expansion in pummelo compared with the Citrus-related genera
OG0026260	Expansion in pummelo compared with the Citrus-related genera
OG0026263	Expansion in pummelo compared with the Citrus-related genera
OG0026268	Expansion in pummelo compared with the Citrus-related genera
OG0026274	Expansion in pummelo compared with the Citrus-related genera
OG0026277	Expansion in pummelo compared with the Citrus-related genera
OG0026278	Expansion in pummelo compared with the Citrus-related genera
OG0026286	Expansion in pummelo compared with the Citrus-related genera
OG0026293	Expansion in pummelo compared with the Citrus-related genera
OG0026305	Expansion in pummelo compared with the Citrus-related genera
OG0026308	Expansion in pummelo compared with the Citrus-related genera
OG0026312	Expansion in pummelo compared with the Citrus-related genera
OG0026313	Expansion in pummelo compared with the Citrus-related genera
OG0026314	Expansion in pummelo compared with the Citrus-related genera
OG0026317	Expansion in pummelo compared with the Citrus-related genera
OG0026321	Expansion in pummelo compared with the Citrus-related genera
OG0026331	Expansion in pummelo compared with the Citrus-related genera
OG0026334	Expansion in pummelo compared with the Citrus-related genera
OG0026337	Expansion in pummelo compared with the Citrus-related genera
OG0026352	Expansion in pummelo compared with the Citrus-related genera
OG0026354	Expansion in pummelo compared with the Citrus-related genera
OG0026357	Expansion in pummelo compared with the Citrus-related genera
OG0026363	Expansion in pummelo compared with the Citrus-related genera
OG0026364	Expansion in pummelo compared with the Citrus-related genera
OG0026368	Expansion in pummelo compared with the Citrus-related genera
OG0026371	Expansion in pummelo compared with the Citrus-related genera
OG0026372	Expansion in pummelo compared with the Citrus-related genera
OG0026374	Expansion in pummelo compared with the Citrus-related genera
OG0026375	Expansion in pummelo compared with the Citrus-related genera
OG0026379	Expansion in pummelo compared with the Citrus-related genera
OG0026382	Expansion in pummelo compared with the Citrus-related genera
OG0026383	Expansion in pummelo compared with the Citrus-related genera
OG0026384	Expansion in pummelo compared with the Citrus-related genera
OG0026387	Expansion in pummelo compared with the Citrus-related genera
OG0026394	Expansion in pummelo compared with the Citrus-related genera
OG0026396	Expansion in pummelo compared with the Citrus-related genera
OG0026397	Expansion in pummelo compared with the Citrus-related genera
OG0026398	Expansion in pummelo compared with the Citrus-related genera
OG0026404	Expansion in pummelo compared with the Citrus-related genera
OG0026406	Expansion in pummelo compared with the Citrus-related genera
OG0026407	Expansion in pummelo compared with the Citrus-related genera
OG0026409	Expansion in pummelo compared with the Citrus-related genera
OG0026414	Expansion in pummelo compared with the Citrus-related genera
OG0026416	Expansion in pummelo compared with the Citrus-related genera
OG0026418	Expansion in pummelo compared with the Citrus-related genera
OG0026419	Expansion in pummelo compared with the Citrus-related genera
OG0026422	Expansion in pummelo compared with the Citrus-related genera
OG0026425	Expansion in pummelo compared with the Citrus-related genera
OG0026435	Expansion in pummelo compared with the Citrus-related genera
OG0026436	Expansion in pummelo compared with the Citrus-related genera
OG0026445	Expansion in pummelo compared with the Citrus-related genera
OG0026451	Expansion in pummelo compared with the Citrus-related genera
OG0026462	Expansion in pummelo compared with the Citrus-related genera
OG0026468	Expansion in pummelo compared with the Citrus-related genera
OG0002119	Expansion in pummelo compared with the Citrus-related genera
OG0014989	Expansion in pummelo compared with the Citrus-related genera
OG0014972	Expansion in pummelo compared with the Citrus-related genera
OG0003281	Expansion in pummelo compared with the Citrus-related genera
OG0016807	Expansion in pummelo compared with the Citrus-related genera
OG0016815	Expansion in pummelo compared with the Citrus-related genera
OG0001345	Expansion in pummelo compared with the Citrus-related genera
OG0003282	Expansion in pummelo compared with the Citrus-related genera
OG0004008	Expansion in pummelo compared with the Citrus-related genera
OG0008886	Expansion in pummelo compared with the Citrus-related genera
OG0015140	Expansion in pummelo compared with the Citrus-related genera
OG0015145	Expansion in pummelo compared with the Citrus-related genera
OG0016643	Expansion in pummelo compared with the Citrus-related genera
OG0018191	Expansion in pummelo compared with the Citrus-related genera
OG0018447	Expansion in pummelo compared with the Citrus-related genera
OG0018777	Expansion in pummelo compared with the Citrus-related genera
OG0019058	Expansion in pummelo compared with the Citrus-related genera
OG0019082	Expansion in pummelo compared with the Citrus-related genera
OG0019381	Expansion in pummelo compared with the Citrus-related genera
OG0019794	Expansion in pummelo compared with the Citrus-related genera
OG0020143	Expansion in pummelo compared with the Citrus-related genera
OG0020217	Expansion in pummelo compared with the Citrus-related genera
OG0020531	Expansion in pummelo compared with the Citrus-related genera
OG0020534	Expansion in pummelo compared with the Citrus-related genera
OG0020619	Expansion in pummelo compared with the Citrus-related genera
OG0017522	Expansion in pummelo compared with the Citrus-related genera
OG0000346	Expansion in pummelo compared with the Citrus-related genera
OG0000574	Expansion in pummelo compared with the Citrus-related genera
OG0001130	Expansion in pummelo compared with the Citrus-related genera
OG0002777	Expansion in pummelo compared with the Citrus-related genera
OG0001562	Expansion in pummelo compared with the Citrus-related genera
OG0003956	Expansion in pummelo compared with the Citrus-related genera
OG0002055	Expansion in pummelo compared with the Citrus-related genera
OG0003242	Expansion in pummelo compared with the Citrus-related genera
OG0000294	Expansion in pummelo compared with the Citrus-related genera
OG0002774	Expansion in pummelo compared with the Citrus-related genera
OG0000694	Expansion in pummelo compared with the Citrus-related genera
OG0000096	Expansion in pummelo compared with the Citrus-related genera
OG0001628	Expansion in pummelo compared with the Citrus-related genera
OG0003955	Expansion in pummelo compared with the Citrus-related genera
OG0015008	Expansion in pummelo compared with the Citrus-related genera
OG0001184	Expansion in pummelo compared with the Citrus-related genera
OG0008859	Expansion in pummelo compared with the Citrus-related genera
OG0016595	Expansion in pummelo compared with the Citrus-related genera
OG0008861	Expansion in pummelo compared with the Citrus-related genera
OG0014975	Expansion in pummelo compared with the Citrus-related genera
OG0018250	Expansion in pummelo compared with the Citrus-related genera
OG0018025	Expansion in pummelo compared with the Citrus-related genera
OG0002787	Expansion in pummelo compared with the Citrus-related genera
OG0000269	Expansion in pummelo compared with the Citrus-related genera
OG0003259	Expansion in pummelo compared with the Citrus-related genera
OG0003969	Expansion in pummelo compared with the Citrus-related genera
OG0015037	Expansion in pummelo compared with the Citrus-related genera
OG0016683	Expansion in pummelo compared with the Citrus-related genera
OG0002780	Expansion in pummelo compared with the Citrus-related genera
OG0002788	Expansion in pummelo compared with the Citrus-related genera
OG0002803	Expansion in pummelo compared with the Citrus-related genera
OG0005429	Expansion in pummelo compared with the Citrus-related genera
OG0008799	Expansion in pummelo compared with the Citrus-related genera
OG0017633	Expansion in pummelo compared with the Citrus-related genera
OG0018221	Expansion in pummelo compared with the Citrus-related genera
OG0018277	Expansion in pummelo compared with the Citrus-related genera
OG0018673	Expansion in pummelo compared with the Citrus-related genera
OG0018908	Expansion in pummelo compared with the Citrus-related genera
OG0002115	Expansion in pummelo compared with the Citrus-related genera
OG0001734	Expansion in pummelo compared with the Citrus-related genera
OG0002323	Expansion in pummelo compared with the Citrus-related genera
OG0003233	Expansion in pummelo compared with the Citrus-related genera
OG0003958	Expansion in pummelo compared with the Citrus-related genera
OG0005466	Expansion in pummelo compared with the Citrus-related genera
OG0012628	Expansion in pummelo compared with the Citrus-related genera
OG0015050	Expansion in pummelo compared with the Citrus-related genera
OG0016601	Expansion in pummelo compared with the Citrus-related genera
OG0016681	Expansion in pummelo compared with the Citrus-related genera
OG0017497	Expansion in pummelo compared with the Citrus-related genera
OG0018158	Expansion in pummelo compared with the Citrus-related genera
OG0018161	Expansion in pummelo compared with the Citrus-related genera
OG0018305	Expansion in pummelo compared with the Citrus-related genera
OG0018901	Expansion in pummelo compared with the Citrus-related genera
OG0001668	Expansion in pummelo compared with the Citrus-related genera
OG0004979	Expansion in pummelo compared with the Citrus-related genera
OG0002185	Expansion in pummelo compared with the Citrus-related genera
OG0008801	Expansion in pummelo compared with the Citrus-related genera
OG0015083	Expansion in pummelo compared with the Citrus-related genera
OG0016631	Expansion in pummelo compared with the Citrus-related genera
OG0016639	Expansion in pummelo compared with the Citrus-related genera
OG0016749	Expansion in pummelo compared with the Citrus-related genera
OG0018019	Expansion in pummelo compared with the Citrus-related genera
OG0018124	Expansion in pummelo compared with the Citrus-related genera
OG0018664	Expansion in pummelo compared with the Citrus-related genera
OG0018748	Expansion in pummelo compared with the Citrus-related genera
OG0000095	Expansion in pummelo compared with the Citrus-related genera
OG0000610	Expansion in pummelo compared with the Citrus-related genera
OG0008823	Expansion in pummelo compared with the Citrus-related genera
OG0001135	Expansion in pummelo compared with the Citrus-related genera
OG0014970	Expansion in pummelo compared with the Citrus-related genera
OG0002782	Expansion in pummelo compared with the Citrus-related genera
OG0001131	Expansion in pummelo compared with the Citrus-related genera
OG0001642	Expansion in pummelo compared with the Citrus-related genera
OG0000357	Expansion in pummelo compared with the Citrus-related genera
OG0003114	Expansion in pummelo compared with the Citrus-related genera
OG0002776	Expansion in pummelo compared with the Citrus-related genera
OG0003970	Expansion in pummelo compared with the Citrus-related genera
OG0002778	Expansion in pummelo compared with the Citrus-related genera
OG0007784	Expansion in pummelo compared with the Citrus-related genera
OG0015025	Expansion in pummelo compared with the Citrus-related genera
OG0016628	Expansion in pummelo compared with the Citrus-related genera
OG0016658	Expansion in pummelo compared with the Citrus-related genera
OG0017535	Expansion in pummelo compared with the Citrus-related genera
OG0017642	Expansion in pummelo compared with the Citrus-related genera
OG0017806	Expansion in pummelo compared with the Citrus-related genera
OG0017884	Expansion in pummelo compared with the Citrus-related genera
OG0018052	Expansion in pummelo compared with the Citrus-related genera
OG0018150	Expansion in pummelo compared with the Citrus-related genera
OG0018207	Expansion in pummelo compared with the Citrus-related genera
OG0018215	Expansion in pummelo compared with the Citrus-related genera
OG0018229	Expansion in pummelo compared with the Citrus-related genera
OG0018230	Expansion in pummelo compared with the Citrus-related genera
OG0018251	Expansion in pummelo compared with the Citrus-related genera
OG0018252	Expansion in pummelo compared with the Citrus-related genera
OG0018261	Expansion in pummelo compared with the Citrus-related genera
OG0018802	Expansion in pummelo compared with the Citrus-related genera
OG0018804	Expansion in pummelo compared with the Citrus-related genera
OG0018818	Expansion in pummelo compared with the Citrus-related genera
OG0018869	Expansion in pummelo compared with the Citrus-related genera
OG0018875	Expansion in pummelo compared with the Citrus-related genera
OG0018894	Expansion in pummelo compared with the Citrus-related genera
OG0018910	Expansion in pummelo compared with the Citrus-related genera
OG0018917	Expansion in pummelo compared with the Citrus-related genera
OG0019426	Expansion in pummelo compared with the Citrus-related genera
OG0019427	Expansion in pummelo compared with the Citrus-related genera
OG0019432	Expansion in pummelo compared with the Citrus-related genera
OG0019433	Expansion in pummelo compared with the Citrus-related genera
OG0019497	Expansion in pummelo compared with the Citrus-related genera
OG0019518	Expansion in pummelo compared with the Citrus-related genera
OG0020060	Expansion in pummelo compared with the Citrus-related genera
OG0020079	Expansion in pummelo compared with the Citrus-related genera
OG0020133	Expansion in pummelo compared with the Citrus-related genera
OG0020154	Expansion in pummelo compared with the Citrus-related genera
OG0020196	Expansion in pummelo compared with the Citrus-related genera
OG0002124	Expansion in pummelo compared with the Citrus-related genera
OG0002321	Expansion in pummelo compared with the Citrus-related genera
OG0002785	Expansion in pummelo compared with the Citrus-related genera
OG0000692	Expansion in pummelo compared with the Citrus-related genera
OG0002304	Expansion in pummelo compared with the Citrus-related genera
OG0000200	Expansion in pummelo compared with the Citrus-related genera
OG0003745	Expansion in pummelo compared with the Citrus-related genera
OG0003946	Expansion in pummelo compared with the Citrus-related genera
OG0007349	Expansion in pummelo compared with the Citrus-related genera
OG0015077	Expansion in pummelo compared with the Citrus-related genera
OG0002783	Expansion in pummelo compared with the Citrus-related genera
OG0003962	Expansion in pummelo compared with the Citrus-related genera
OG0003982	Expansion in pummelo compared with the Citrus-related genera
OG0012551	Expansion in pummelo compared with the Citrus-related genera
OG0001321	Expansion in pummelo compared with the Citrus-related genera
OG0000469	Expansion in pummelo compared with the Citrus-related genera
OG0000518	Expansion in pummelo compared with the Citrus-related genera
OG0003155	Expansion in pummelo compared with the Citrus-related genera
OG0001411	Expansion in pummelo compared with the Citrus-related genera
OG0001350	Expansion in pummelo compared with the Citrus-related genera
OG0000401	Expansion in pummelo compared with the Citrus-related genera
OG0000393	Expansion in pummelo compared with the Citrus-related genera
OG0001302	Expansion in pummelo compared with the Citrus-related genera
OG0001934	Expansion in pummelo compared with the Citrus-related genera
OG0005462	Expansion in pummelo compared with the Citrus-related genera
OG0016592	Expansion in pummelo compared with the Citrus-related genera
OG0000167	Expansion in pummelo compared with the Citrus-related genera
OG0000505	Expansion in pummelo compared with the Citrus-related genera
OG0001510	Expansion in pummelo compared with the Citrus-related genera
OG0000443	Expansion in pummelo compared with the Citrus-related genera
OG0003252	Expansion in pummelo compared with the Citrus-related genera
OG0003957	Expansion in pummelo compared with the Citrus-related genera
OG0004500	Expansion in pummelo compared with the Citrus-related genera
OG0014961	Expansion in pummelo compared with the Citrus-related genera
OG0000899	Expansion in pummelo compared with the Citrus-related genera
OG0002309	Expansion in pummelo compared with the Citrus-related genera
OG0003260	Expansion in pummelo compared with the Citrus-related genera
OG0003265	Expansion in pummelo compared with the Citrus-related genera
OG0014959	Expansion in pummelo compared with the Citrus-related genera
OG0016426	Expansion in pummelo compared with the Citrus-related genera
OG0016844	Expansion in pummelo compared with the Citrus-related genera
OG0017470	Expansion in pummelo compared with the Citrus-related genera
OG0017538	Expansion in pummelo compared with the Citrus-related genera
OG0017558	Expansion in pummelo compared with the Citrus-related genera
OG0017647	Expansion in pummelo compared with the Citrus-related genera
OG0017650	Expansion in pummelo compared with the Citrus-related genera
OG0018203	Expansion in pummelo compared with the Citrus-related genera
OG0018279	Expansion in pummelo compared with the Citrus-related genera
OG0018290	Expansion in pummelo compared with the Citrus-related genera
OG0018317	Expansion in pummelo compared with the Citrus-related genera
OG0018512	Expansion in pummelo compared with the Citrus-related genera
OG0018565	Expansion in pummelo compared with the Citrus-related genera
OG0018568	Expansion in pummelo compared with the Citrus-related genera
OG0018572	Expansion in pummelo compared with the Citrus-related genera
OG0018598	Expansion in pummelo compared with the Citrus-related genera
OG0018650	Expansion in pummelo compared with the Citrus-related genera
OG0018734	Expansion in pummelo compared with the Citrus-related genera
OG0018749	Expansion in pummelo compared with the Citrus-related genera
OG0018758	Expansion in pummelo compared with the Citrus-related genera
OG0018762	Expansion in pummelo compared with the Citrus-related genera
OG0018787	Expansion in pummelo compared with the Citrus-related genera
OG0018790	Expansion in pummelo compared with the Citrus-related genera
OG0018791	Expansion in pummelo compared with the Citrus-related genera
OG0018799	Expansion in pummelo compared with the Citrus-related genera
OG0018842	Expansion in pummelo compared with the Citrus-related genera
OG0018849	Expansion in pummelo compared with the Citrus-related genera
OG0018860	Expansion in pummelo compared with the Citrus-related genera
OG0018867	Expansion in pummelo compared with the Citrus-related genera
OG0018870	Expansion in pummelo compared with the Citrus-related genera
OG0018879	Expansion in pummelo compared with the Citrus-related genera
OG0018889	Expansion in pummelo compared with the Citrus-related genera
OG0018892	Expansion in pummelo compared with the Citrus-related genera
OG0018895	Expansion in pummelo compared with the Citrus-related genera
OG0018903	Expansion in pummelo compared with the Citrus-related genera
OG0018914	Expansion in pummelo compared with the Citrus-related genera
OG0018915	Expansion in pummelo compared with the Citrus-related genera
OG0018919	Expansion in pummelo compared with the Citrus-related genera
OG0018926	Expansion in pummelo compared with the Citrus-related genera
OG0018931	Expansion in pummelo compared with the Citrus-related genera
OG0019227	Expansion in pummelo compared with the Citrus-related genera
OG0019232	Expansion in pummelo compared with the Citrus-related genera
OG0019369	Expansion in pummelo compared with the Citrus-related genera
OG0019397	Expansion in pummelo compared with the Citrus-related genera
OG0019403	Expansion in pummelo compared with the Citrus-related genera
OG0019419	Expansion in pummelo compared with the Citrus-related genera
OG0019420	Expansion in pummelo compared with the Citrus-related genera
OG0019425	Expansion in pummelo compared with the Citrus-related genera
OG0019444	Expansion in pummelo compared with the Citrus-related genera
OG0019447	Expansion in pummelo compared with the Citrus-related genera
OG0019455	Expansion in pummelo compared with the Citrus-related genera
OG0019461	Expansion in pummelo compared with the Citrus-related genera
OG0019476	Expansion in pummelo compared with the Citrus-related genera
OG0019477	Expansion in pummelo compared with the Citrus-related genera
OG0019489	Expansion in pummelo compared with the Citrus-related genera
OG0019491	Expansion in pummelo compared with the Citrus-related genera
OG0019492	Expansion in pummelo compared with the Citrus-related genera
OG0019500	Expansion in pummelo compared with the Citrus-related genera
OG0019519	Expansion in pummelo compared with the Citrus-related genera
OG0019523	Expansion in pummelo compared with the Citrus-related genera
OG0019541	Expansion in pummelo compared with the Citrus-related genera
OG0019551	Expansion in pummelo compared with the Citrus-related genera
OG0019553	Expansion in pummelo compared with the Citrus-related genera
OG0019555	Expansion in pummelo compared with the Citrus-related genera
OG0019562	Expansion in pummelo compared with the Citrus-related genera
OG0019563	Expansion in pummelo compared with the Citrus-related genera
OG0019566	Expansion in pummelo compared with the Citrus-related genera
OG0019572	Expansion in pummelo compared with the Citrus-related genera
OG0019576	Expansion in pummelo compared with the Citrus-related genera
OG0019580	Expansion in pummelo compared with the Citrus-related genera
OG0019927	Expansion in pummelo compared with the Citrus-related genera
OG0020010	Expansion in pummelo compared with the Citrus-related genera
OG0020082	Expansion in pummelo compared with the Citrus-related genera
OG0020084	Expansion in pummelo compared with the Citrus-related genera
OG0020100	Expansion in pummelo compared with the Citrus-related genera
OG0020104	Expansion in pummelo compared with the Citrus-related genera
OG0020109	Expansion in pummelo compared with the Citrus-related genera
OG0020134	Expansion in pummelo compared with the Citrus-related genera
OG0020179	Expansion in pummelo compared with the Citrus-related genera
OG0020184	Expansion in pummelo compared with the Citrus-related genera
OG0020192	Expansion in pummelo compared with the Citrus-related genera
OG0020227	Expansion in pummelo compared with the Citrus-related genera
OG0020237	Expansion in pummelo compared with the Citrus-related genera
OG0020244	Expansion in pummelo compared with the Citrus-related genera
OG0020248	Expansion in pummelo compared with the Citrus-related genera
OG0020249	Expansion in pummelo compared with the Citrus-related genera
OG0020254	Expansion in pummelo compared with the Citrus-related genera
OG0020258	Expansion in pummelo compared with the Citrus-related genera
OG0020292	Expansion in pummelo compared with the Citrus-related genera
OG0020293	Expansion in pummelo compared with the Citrus-related genera
OG0020294	Expansion in pummelo compared with the Citrus-related genera
OG0020814	Expansion in pummelo compared with the Citrus-related genera
OG0020917	Expansion in pummelo compared with the Citrus-related genera
OG0020931	Expansion in pummelo compared with the Citrus-related genera
OG0020942	Expansion in pummelo compared with the Citrus-related genera
OG0020959	Expansion in pummelo compared with the Citrus-related genera
OG0020983	Expansion in pummelo compared with the Citrus-related genera
OG0021003	Expansion in pummelo compared with the Citrus-related genera
OG0021092	Expansion in pummelo compared with the Citrus-related genera
OG0021131	Expansion in pummelo compared with the Citrus-related genera
OG0021153	Expansion in pummelo compared with the Citrus-related genera
OG0021224	Expansion in pummelo compared with the Citrus-related genera
OG0021230	Expansion in pummelo compared with the Citrus-related genera
OG0021237	Expansion in pummelo compared with the Citrus-related genera
OG0000691	Expansion in pummelo compared with the Citrus-related genera
OG0000227	Expansion in pummelo compared with the Citrus-related genera
OG0000185	Expansion in pummelo compared with the Citrus-related genera
OG0000278	Expansion in pummelo compared with the Citrus-related genera
OG0002075	Expansion in pummelo compared with the Citrus-related genera
OG0000412	Expansion in pummelo compared with the Citrus-related genera
OG0003247	Expansion in pummelo compared with the Citrus-related genera
OG0002121	Expansion in pummelo compared with the Citrus-related genera
OG0007793	Expansion in pummelo compared with the Citrus-related genera
OG0000644	Expansion in pummelo compared with the Citrus-related genera
OG0000974	Expansion in pummelo compared with the Citrus-related genera
OG0000721	Expansion in pummelo compared with the Citrus-related genera
OG0000498	Expansion in pummelo compared with the Citrus-related genera
OG0000090	Expansion in pummelo compared with the Citrus-related genera
OG0002491	Expansion in pummelo compared with the Citrus-related genera
OG0008788	Expansion in pummelo compared with the Citrus-related genera
OG0008813	Expansion in pummelo compared with the Citrus-related genera
OG0008856	Expansion in pummelo compared with the Citrus-related genera
OG0015416	Expansion in pummelo compared with the Citrus-related genera
OG0016612	Expansion in pummelo compared with the Citrus-related genera
OG0016707	Expansion in pummelo compared with the Citrus-related genera
OG0017486	Expansion in pummelo compared with the Citrus-related genera
OG0017511	Expansion in pummelo compared with the Citrus-related genera
OG0017587	Expansion in pummelo compared with the Citrus-related genera
OG0018023	Expansion in pummelo compared with the Citrus-related genera
OG0000921	Expansion in pummelo compared with the Citrus-related genera
OG0001522	Expansion in pummelo compared with the Citrus-related genera
OG0000732	Expansion in pummelo compared with the Citrus-related genera
OG0002418	Expansion in pummelo compared with the Citrus-related genera
OG0002584	Expansion in pummelo compared with the Citrus-related genera
OG0002870	Expansion in pummelo compared with the Citrus-related genera
OG0003007	Expansion in pummelo compared with the Citrus-related genera
OG0003372	Expansion in pummelo compared with the Citrus-related genera
OG0003920	Expansion in pummelo compared with the Citrus-related genera
OG0002742	Expansion in pummelo compared with the Citrus-related genera
OG0000679	Expansion in pummelo compared with the Citrus-related genera
OG0002196	Expansion in pummelo compared with the Citrus-related genera
OG0000344	Expansion in pummelo compared with the Citrus-related genera
OG0002112	Expansion in pummelo compared with the Citrus-related genera
OG0001318	Expansion in pummelo compared with the Citrus-related genera
OG0001057	Expansion in pummelo compared with the Citrus-related genera
OG0000797	Expansion in pummelo compared with the Citrus-related genera
OG0000537	Expansion in pummelo compared with the Citrus-related genera
OG0000459	Expansion in pummelo compared with the Citrus-related genera
OG0000965	Expansion in pummelo compared with the Citrus-related genera
OG0000824	Expansion in pummelo compared with the Citrus-related genera
OG0001093	Expansion in pummelo compared with the Citrus-related genera
OG0000966	Expansion in pummelo compared with the Citrus-related genera
OG0000597	Expansion in pummelo compared with the Citrus-related genera
OG0000695	Expansion in pummelo compared with the Citrus-related genera
OG0003950	Expansion in pummelo compared with the Citrus-related genera
OG0001092	Expansion in pummelo compared with the Citrus-related genera
OG0001616	Expansion in pummelo compared with the Citrus-related genera
OG0001889	Expansion in pummelo compared with the Citrus-related genera
OG0002113	Expansion in pummelo compared with the Citrus-related genera
OG0000435	Expansion in pummelo compared with the Citrus-related genera
OG0002500	Expansion in pummelo compared with the Citrus-related genera
OG0004849	Expansion in pummelo compared with the Citrus-related genera
OG0005449	Expansion in pummelo compared with the Citrus-related genera
OG0007926	Expansion in pummelo compared with the Citrus-related genera
OG0008784	Expansion in pummelo compared with the Citrus-related genera
OG0008802	Expansion in pummelo compared with the Citrus-related genera
OG0008842	Expansion in pummelo compared with the Citrus-related genera
OG0016160	Expansion in pummelo compared with the Citrus-related genera
OG0002307	Expansion in pummelo compared with the Citrus-related genera
OG0000085	Expansion in pummelo compared with the Citrus-related genera
OG0000840	Expansion in pummelo compared with the Citrus-related genera
OG0001241	Expansion in pummelo compared with the Citrus-related genera
OG0000112	Expansion in pummelo compared with the Citrus-related genera
OG0002189	Expansion in pummelo compared with the Citrus-related genera
OG0000420	Expansion in pummelo compared with the Citrus-related genera
OG0001827	Expansion in pummelo compared with the Citrus-related genera
OG0001953	Expansion in pummelo compared with the Citrus-related genera
OG0003400	Expansion in pummelo compared with the Citrus-related genera
OG0003835	Expansion in pummelo compared with the Citrus-related genera
OG0003884	Expansion in pummelo compared with the Citrus-related genera
OG0000528	Expansion in pummelo compared with the Citrus-related genera
OG0002676	Expansion in pummelo compared with the Citrus-related genera
OG0003501	Expansion in pummelo compared with the Citrus-related genera
OG0000868	Expansion in pummelo compared with the Citrus-related genera
OG0000333	Expansion in pummelo compared with the Citrus-related genera
OG0000356	Expansion in pummelo compared with the Citrus-related genera
OG0001110	Expansion in pummelo compared with the Citrus-related genera
OG0001245	Expansion in pummelo compared with the Citrus-related genera
OG0001682	Expansion in pummelo compared with the Citrus-related genera
OG0002779	Expansion in pummelo compared with the Citrus-related genera
OG0004123	Expansion in pummelo compared with the Citrus-related genera
OG0005117	Expansion in pummelo compared with the Citrus-related genera
OG0008826	Expansion in pummelo compared with the Citrus-related genera
OG0014973	Expansion in pummelo compared with the Citrus-related genera
OG0015323	Expansion in pummelo compared with the Citrus-related genera
OG0016569	Expansion in pummelo compared with the Citrus-related genera
OG0017591	Expansion in pummelo compared with the Citrus-related genera
OG0002416	Expansion in pummelo compared with the Citrus-related genera
OG0001124	Expansion in pummelo compared with the Citrus-related genera
OG0001652	Expansion in pummelo compared with the Citrus-related genera
OG0001864	Expansion in pummelo compared with the Citrus-related genera
OG0002047	Expansion in pummelo compared with the Citrus-related genera
OG0002052	Expansion in pummelo compared with the Citrus-related genera
OG0000199	Expansion in pummelo compared with the Citrus-related genera
OG0001936	Expansion in pummelo compared with the Citrus-related genera
OG0002147	Expansion in pummelo compared with the Citrus-related genera
OG0000888	Expansion in pummelo compared with the Citrus-related genera
OG0000969	Expansion in pummelo compared with the Citrus-related genera
OG0002152	Expansion in pummelo compared with the Citrus-related genera
OG0002280	Expansion in pummelo compared with the Citrus-related genera
OG0002575	Expansion in pummelo compared with the Citrus-related genera
OG0004086	Expansion in pummelo compared with the Citrus-related genera
OG0004447	Expansion in pummelo compared with the Citrus-related genera
OG0002659	Expansion in pummelo compared with the Citrus-related genera
OG0003546	Expansion in pummelo compared with the Citrus-related genera
OG0004104	Expansion in pummelo compared with the Citrus-related genera
OG0004656	Expansion in pummelo compared with the Citrus-related genera
OG0000320	Expansion in pummelo compared with the Citrus-related genera
OG0001989	Expansion in pummelo compared with the Citrus-related genera
OG0000902	Expansion in pummelo compared with the Citrus-related genera
OG0000711	Expansion in pummelo compared with the Citrus-related genera
OG0000992	Expansion in pummelo compared with the Citrus-related genera
OG0000771	Expansion in pummelo compared with the Citrus-related genera
OG0001064	Expansion in pummelo compared with the Citrus-related genera
OG0001972	Expansion in pummelo compared with the Citrus-related genera
OG0002381	Expansion in pummelo compared with the Citrus-related genera
OG0002401	Expansion in pummelo compared with the Citrus-related genera
OG0002770	Expansion in pummelo compared with the Citrus-related genera
OG0002914	Expansion in pummelo compared with the Citrus-related genera
OG0003127	Expansion in pummelo compared with the Citrus-related genera
OG0003221	Expansion in pummelo compared with the Citrus-related genera
OG0003150	Expansion in pummelo compared with the Citrus-related genera
OG0000821	Expansion in pummelo compared with the Citrus-related genera
OG0001644	Expansion in pummelo compared with the Citrus-related genera
OG0001094	Expansion in pummelo compared with the Citrus-related genera
OG0001176	Expansion in pummelo compared with the Citrus-related genera
OG0001615	Expansion in pummelo compared with the Citrus-related genera
OG0002482	Expansion in pummelo compared with the Citrus-related genera
OG0000799	Expansion in pummelo compared with the Citrus-related genera
OG0002004	Expansion in pummelo compared with the Citrus-related genera
OG0002206	Expansion in pummelo compared with the Citrus-related genera
OG0000233	Expansion in pummelo compared with the Citrus-related genera
OG0000995	Expansion in pummelo compared with the Citrus-related genera
OG0000881	Expansion in pummelo compared with the Citrus-related genera
OG0000481	Expansion in pummelo compared with the Citrus-related genera
OG0000147	Expansion in pummelo compared with the Citrus-related genera
OG0000336	Expansion in pummelo compared with the Citrus-related genera
OG0000127	Expansion in pummelo compared with the Citrus-related genera
OG0000684	Expansion in pummelo compared with the Citrus-related genera
OG0000263	Expansion in pummelo compared with the Citrus-related genera
OG0000765	Expansion in pummelo compared with the Citrus-related genera
OG0001963	Expansion in pummelo compared with the Citrus-related genera
OG0001985	Expansion in pummelo compared with the Citrus-related genera
OG0002079	Expansion in pummelo compared with the Citrus-related genera
OG0002183	Expansion in pummelo compared with the Citrus-related genera
OG0002236	Expansion in pummelo compared with the Citrus-related genera
OG0002274	Expansion in pummelo compared with the Citrus-related genera
OG0002725	Expansion in pummelo compared with the Citrus-related genera
OG0001270	Expansion in pummelo compared with the Citrus-related genera
OG0001390	Expansion in pummelo compared with the Citrus-related genera
OG0001715	Expansion in pummelo compared with the Citrus-related genera
OG0000053	Expansion in pummelo compared with the Citrus-related genera
OG0000064	Expansion in pummelo compared with the Citrus-related genera
OG0000842	Expansion in pummelo compared with the Citrus-related genera
OG0000148	Expansion in pummelo compared with the Citrus-related genera
OG0001377	Expansion in pummelo compared with the Citrus-related genera
OG0000410	Expansion in pummelo compared with the Citrus-related genera
OG0000198	Expansion in pummelo compared with the Citrus-related genera
OG0000216	Expansion in pummelo compared with the Citrus-related genera
OG0001097	Expansion in pummelo compared with the Citrus-related genera
OG0001808	Expansion in pummelo compared with the Citrus-related genera
OG0002272	Expansion in pummelo compared with the Citrus-related genera
OG0002284	Expansion in pummelo compared with the Citrus-related genera
OG0002436	Expansion in pummelo compared with the Citrus-related genera
OG0001556	Expansion in pummelo compared with the Citrus-related genera
OG0001789	Expansion in pummelo compared with the Citrus-related genera
OG0001907	Expansion in pummelo compared with the Citrus-related genera
OG0002017	Expansion in pummelo compared with the Citrus-related genera
OG0002276	Expansion in pummelo compared with the Citrus-related genera
OG0002463	Expansion in pummelo compared with the Citrus-related genera
OG0002565	Expansion in pummelo compared with the Citrus-related genera
OG0002675	Expansion in pummelo compared with the Citrus-related genera
OG0002865	Expansion in pummelo compared with the Citrus-related genera
OG0003095	Expansion in pummelo compared with the Citrus-related genera
OG0000816	Expansion in pummelo compared with the Citrus-related genera
OG0000956	Expansion in pummelo compared with the Citrus-related genera
OG0002157	Expansion in pummelo compared with the Citrus-related genera
OG0002291	Expansion in pummelo compared with the Citrus-related genera
OG0002365	Expansion in pummelo compared with the Citrus-related genera
OG0002384	Expansion in pummelo compared with the Citrus-related genera
OG0002430	Expansion in pummelo compared with the Citrus-related genera
OG0002563	Expansion in pummelo compared with the Citrus-related genera
OG0002608	Expansion in pummelo compared with the Citrus-related genera
OG0002684	Expansion in pummelo compared with the Citrus-related genera
OG0002700	Expansion in pummelo compared with the Citrus-related genera
OG0002731	Expansion in pummelo compared with the Citrus-related genera
OG0002732	Expansion in pummelo compared with the Citrus-related genera
OG0002832	Expansion in pummelo compared with the Citrus-related genera
OG0002922	Expansion in pummelo compared with the Citrus-related genera
OG0002926	Expansion in pummelo compared with the Citrus-related genera
OG0002969	Expansion in pummelo compared with the Citrus-related genera
OG0003005	Expansion in pummelo compared with the Citrus-related genera
OG0003035	Expansion in pummelo compared with the Citrus-related genera
OG0003041	Expansion in pummelo compared with the Citrus-related genera
OG0003064	Expansion in pummelo compared with the Citrus-related genera
OG0003358	Expansion in pummelo compared with the Citrus-related genera
OG0003398	Expansion in pummelo compared with the Citrus-related genera
OG0003403	Expansion in pummelo compared with the Citrus-related genera
OG0003416	Expansion in pummelo compared with the Citrus-related genera
OG0003430	Expansion in pummelo compared with the Citrus-related genera
OG0003436	Expansion in pummelo compared with the Citrus-related genera
OG0003457	Expansion in pummelo compared with the Citrus-related genera
OG0003464	Expansion in pummelo compared with the Citrus-related genera
OG0003509	Expansion in pummelo compared with the Citrus-related genera
OG0003516	Expansion in pummelo compared with the Citrus-related genera
OG0003535	Expansion in pummelo compared with the Citrus-related genera
OG0003602	Expansion in pummelo compared with the Citrus-related genera
OG0003665	Expansion in pummelo compared with the Citrus-related genera
OG0003666	Expansion in pummelo compared with the Citrus-related genera
OG0003681	Expansion in pummelo compared with the Citrus-related genera
OG0003682	Expansion in pummelo compared with the Citrus-related genera
OG0003703	Expansion in pummelo compared with the Citrus-related genera
OG0003710	Expansion in pummelo compared with the Citrus-related genera
OG0003714	Expansion in pummelo compared with the Citrus-related genera
OG0003831	Expansion in pummelo compared with the Citrus-related genera
OG0003832	Expansion in pummelo compared with the Citrus-related genera
OG0003834	Expansion in pummelo compared with the Citrus-related genera
OG0003868	Expansion in pummelo compared with the Citrus-related genera
OG0003925	Expansion in pummelo compared with the Citrus-related genera
OG0004042	Expansion in pummelo compared with the Citrus-related genera
OG0004098	Expansion in pummelo compared with the Citrus-related genera
OG0004113	Expansion in pummelo compared with the Citrus-related genera
OG0004132	Expansion in pummelo compared with the Citrus-related genera
OG0004133	Expansion in pummelo compared with the Citrus-related genera
OG0004134	Expansion in pummelo compared with the Citrus-related genera
OG0004135	Expansion in pummelo compared with the Citrus-related genera
OG0004136	Expansion in pummelo compared with the Citrus-related genera
OG0004148	Expansion in pummelo compared with the Citrus-related genera
OG0004149	Expansion in pummelo compared with the Citrus-related genera
OG0004150	Expansion in pummelo compared with the Citrus-related genera
OG0004235	Expansion in pummelo compared with the Citrus-related genera
OG0004401	Expansion in pummelo compared with the Citrus-related genera
OG0004686	Expansion in pummelo compared with the Citrus-related genera
OG0004687	Expansion in pummelo compared with the Citrus-related genera
OG0004688	Expansion in pummelo compared with the Citrus-related genera
OG0004715	Expansion in pummelo compared with the Citrus-related genera
OG0004716	Expansion in pummelo compared with the Citrus-related genera
OG0004717	Expansion in pummelo compared with the Citrus-related genera
OG0004718	Expansion in pummelo compared with the Citrus-related genera
OG0004719	Expansion in pummelo compared with the Citrus-related genera
OG0004882	Expansion in pummelo compared with the Citrus-related genera
OG0004883	Expansion in pummelo compared with the Citrus-related genera
OG0004884	Expansion in pummelo compared with the Citrus-related genera
OG0004967	Expansion in pummelo compared with the Citrus-related genera
OG0005043	Expansion in pummelo compared with the Citrus-related genera
OG0005082	Expansion in pummelo compared with the Citrus-related genera
OG0005120	Expansion in pummelo compared with the Citrus-related genera
OG0005323	Expansion in pummelo compared with the Citrus-related genera
OG0005342	Expansion in pummelo compared with the Citrus-related genera
OG0005533	Expansion in pummelo compared with the Citrus-related genera
OG0007105	Expansion in pummelo compared with the Citrus-related genera
OG0008719	Expansion in pummelo compared with the Citrus-related genera
OG0001046	Expansion in pummelo compared with the Citrus-related genera
OG0000141	Expansion in pummelo compared with the Citrus-related genera
OG0000534	Expansion in pummelo compared with the Citrus-related genera
OG0000048	Expansion in pummelo compared with the Citrus-related genera
OG0000122	Expansion in pummelo compared with the Citrus-related genera
OG0000675	Expansion in pummelo compared with the Citrus-related genera
OG0000835	Expansion in pummelo compared with the Citrus-related genera
OG0000839	Expansion in pummelo compared with the Citrus-related genera
OG0000338	Expansion in pummelo compared with the Citrus-related genera
OG0000778	Expansion in pummelo compared with the Citrus-related genera
OG0000784	Expansion in pummelo compared with the Citrus-related genera
OG0000877	Expansion in pummelo compared with the Citrus-related genera
OG0000912	Expansion in pummelo compared with the Citrus-related genera
OG0001040	Expansion in pummelo compared with the Citrus-related genera
OG0000583	Constraction in pummelo compared with the Citrus-related genera
OG0000595	Constraction in pummelo compared with the Citrus-related genera
OG0000608	Constraction in pummelo compared with the Citrus-related genera
OG0000858	Constraction in pummelo compared with the Citrus-related genera
OG0001671	Constraction in pummelo compared with the Citrus-related genera
OG0001774	Constraction in pummelo compared with the Citrus-related genera
OG0001776	Constraction in pummelo compared with the Citrus-related genera
OG0001841	Constraction in pummelo compared with the Citrus-related genera
OG0001849	Constraction in pummelo compared with the Citrus-related genera
OG0001968	Constraction in pummelo compared with the Citrus-related genera
OG0001969	Constraction in pummelo compared with the Citrus-related genera
OG0002000	Constraction in pummelo compared with the Citrus-related genera
OG0002008	Constraction in pummelo compared with the Citrus-related genera
OG0002034	Constraction in pummelo compared with the Citrus-related genera
OG0002089	Constraction in pummelo compared with the Citrus-related genera
OG0002106	Constraction in pummelo compared with the Citrus-related genera
OG0002265	Constraction in pummelo compared with the Citrus-related genera
OG0002356	Constraction in pummelo compared with the Citrus-related genera
OG0000933	Constraction in pummelo compared with the Citrus-related genera
OG0000547	Constraction in pummelo compared with the Citrus-related genera
OG0001882	Constraction in pummelo compared with the Citrus-related genera
OG0002109	Constraction in pummelo compared with the Citrus-related genera
OG0002254	Constraction in pummelo compared with the Citrus-related genera
OG0002358	Constraction in pummelo compared with the Citrus-related genera
OG0002459	Constraction in pummelo compared with the Citrus-related genera
OG0002552	Constraction in pummelo compared with the Citrus-related genera
OG0002768	Constraction in pummelo compared with the Citrus-related genera
OG0002852	Constraction in pummelo compared with the Citrus-related genera
OG0002862	Constraction in pummelo compared with the Citrus-related genera
OG0002889	Constraction in pummelo compared with the Citrus-related genera
OG0002901	Constraction in pummelo compared with the Citrus-related genera
OG0003028	Constraction in pummelo compared with the Citrus-related genera
OG0002558	Constraction in pummelo compared with the Citrus-related genera
OG0002619	Constraction in pummelo compared with the Citrus-related genera
OG0002661	Constraction in pummelo compared with the Citrus-related genera
OG0002850	Constraction in pummelo compared with the Citrus-related genera
OG0001493	Constraction in pummelo compared with the Citrus-related genera
OG0001594	Constraction in pummelo compared with the Citrus-related genera
OG0001620	Constraction in pummelo compared with the Citrus-related genera
OG0001852	Constraction in pummelo compared with the Citrus-related genera
OG0000323	Constraction in pummelo compared with the Citrus-related genera
OG0000049	Constraction in pummelo compared with the Citrus-related genera
OG0000354	Constraction in pummelo compared with the Citrus-related genera
OG0002006	Constraction in pummelo compared with the Citrus-related genera
OG0002247	Constraction in pummelo compared with the Citrus-related genera
OG0000292	Constraction in pummelo compared with the Citrus-related genera
OG0001977	Constraction in pummelo compared with the Citrus-related genera
OG0001786	Constraction in pummelo compared with the Citrus-related genera
OG0000913	Constraction in pummelo compared with the Citrus-related genera
OG0000264	Constraction in pummelo compared with the Citrus-related genera
OG0002950	Constraction in pummelo compared with the Citrus-related genera
OG0002174	Constraction in pummelo compared with the Citrus-related genera
OG0002873	Constraction in pummelo compared with the Citrus-related genera
OG0010419	Constraction in pummelo compared with the Citrus-related genera
OG0012549	Constraction in pummelo compared with the Citrus-related genera
OG0014013	Constraction in pummelo compared with the Citrus-related genera
OG0014175	Constraction in pummelo compared with the Citrus-related genera
OG0015373	Constraction in pummelo compared with the Citrus-related genera
OG0015859	Constraction in pummelo compared with the Citrus-related genera
OG0015874	Constraction in pummelo compared with the Citrus-related genera
OG0016024	Constraction in pummelo compared with the Citrus-related genera
OG0016131	Constraction in pummelo compared with the Citrus-related genera
OG0016302	Constraction in pummelo compared with the Citrus-related genera
OG0016855	Constraction in pummelo compared with the Citrus-related genera
OG0016877	Constraction in pummelo compared with the Citrus-related genera
OG0016878	Constraction in pummelo compared with the Citrus-related genera
OG0016905	Constraction in pummelo compared with the Citrus-related genera
OG0016927	Constraction in pummelo compared with the Citrus-related genera
OG0016941	Constraction in pummelo compared with the Citrus-related genera
OG0016953	Constraction in pummelo compared with the Citrus-related genera
OG0016958	Constraction in pummelo compared with the Citrus-related genera
OG0016983	Constraction in pummelo compared with the Citrus-related genera
OG0017027	Constraction in pummelo compared with the Citrus-related genera
OG0017030	Constraction in pummelo compared with the Citrus-related genera
OG0017031	Constraction in pummelo compared with the Citrus-related genera
OG0017060	Constraction in pummelo compared with the Citrus-related genera
OG0017084	Constraction in pummelo compared with the Citrus-related genera
OG0017100	Constraction in pummelo compared with the Citrus-related genera
OG0017123	Constraction in pummelo compared with the Citrus-related genera
OG0017126	Constraction in pummelo compared with the Citrus-related genera
OG0017131	Constraction in pummelo compared with the Citrus-related genera
OG0017153	Constraction in pummelo compared with the Citrus-related genera
OG0017164	Constraction in pummelo compared with the Citrus-related genera
OG0017174	Constraction in pummelo compared with the Citrus-related genera
OG0017200	Constraction in pummelo compared with the Citrus-related genera
OG0017229	Constraction in pummelo compared with the Citrus-related genera
OG0017235	Constraction in pummelo compared with the Citrus-related genera
OG0017236	Constraction in pummelo compared with the Citrus-related genera
OG0017238	Constraction in pummelo compared with the Citrus-related genera
OG0017262	Constraction in pummelo compared with the Citrus-related genera
OG0017274	Constraction in pummelo compared with the Citrus-related genera
OG0017299	Constraction in pummelo compared with the Citrus-related genera
OG0017301	Constraction in pummelo compared with the Citrus-related genera
OG0017305	Constraction in pummelo compared with the Citrus-related genera
OG0017336	Constraction in pummelo compared with the Citrus-related genera
OG0017401	Constraction in pummelo compared with the Citrus-related genera
OG0017407	Constraction in pummelo compared with the Citrus-related genera
OG0017427	Constraction in pummelo compared with the Citrus-related genera
OG0017440	Constraction in pummelo compared with the Citrus-related genera
OG0017449	Constraction in pummelo compared with the Citrus-related genera
OG0017758	Constraction in pummelo compared with the Citrus-related genera
OG0017767	Constraction in pummelo compared with the Citrus-related genera
OG0017776	Constraction in pummelo compared with the Citrus-related genera
OG0017792	Constraction in pummelo compared with the Citrus-related genera
OG0017854	Constraction in pummelo compared with the Citrus-related genera
OG0017862	Constraction in pummelo compared with the Citrus-related genera
OG0017875	Constraction in pummelo compared with the Citrus-related genera
OG0017900	Constraction in pummelo compared with the Citrus-related genera
OG0017928	Constraction in pummelo compared with the Citrus-related genera
OG0017935	Constraction in pummelo compared with the Citrus-related genera
OG0017963	Constraction in pummelo compared with the Citrus-related genera
OG0017968	Constraction in pummelo compared with the Citrus-related genera
OG0017980	Constraction in pummelo compared with the Citrus-related genera
OG0017985	Constraction in pummelo compared with the Citrus-related genera
OG0017993	Constraction in pummelo compared with the Citrus-related genera
OG0017995	Constraction in pummelo compared with the Citrus-related genera
OG0018000	Constraction in pummelo compared with the Citrus-related genera
OG0018069	Constraction in pummelo compared with the Citrus-related genera
OG0018105	Constraction in pummelo compared with the Citrus-related genera
OG0018112	Constraction in pummelo compared with the Citrus-related genera
OG0018117	Constraction in pummelo compared with the Citrus-related genera
OG0018509	Constraction in pummelo compared with the Citrus-related genera
OG0018511	Constraction in pummelo compared with the Citrus-related genera
OG0018541	Constraction in pummelo compared with the Citrus-related genera
OG0018560	Constraction in pummelo compared with the Citrus-related genera
OG0018603	Constraction in pummelo compared with the Citrus-related genera
OG0018628	Constraction in pummelo compared with the Citrus-related genera
OG0018638	Constraction in pummelo compared with the Citrus-related genera
OG0018657	Constraction in pummelo compared with the Citrus-related genera
OG0018703	Constraction in pummelo compared with the Citrus-related genera
OG0018741	Constraction in pummelo compared with the Citrus-related genera
OG0019233	Constraction in pummelo compared with the Citrus-related genera
OG0019237	Constraction in pummelo compared with the Citrus-related genera
OG0019258	Constraction in pummelo compared with the Citrus-related genera
OG0019284	Constraction in pummelo compared with the Citrus-related genera
OG0019318	Constraction in pummelo compared with the Citrus-related genera
OG0019330	Constraction in pummelo compared with the Citrus-related genera
OG0019339	Constraction in pummelo compared with the Citrus-related genera
OG0001920	Constraction in pummelo compared with the Citrus-related genera
OG0000353	Constraction in pummelo compared with the Citrus-related genera
OG0000291	Constraction in pummelo compared with the Citrus-related genera
OG0001967	Constraction in pummelo compared with the Citrus-related genera
OG0000836	Constraction in pummelo compared with the Citrus-related genera
OG0000013	Constraction in pummelo compared with the Citrus-related genera
OG0001846	Constraction in pummelo compared with the Citrus-related genera
OG0004182	Constraction in pummelo compared with the Citrus-related genera
OG0007072	Constraction in pummelo compared with the Citrus-related genera
OG0009623	Constraction in pummelo compared with the Citrus-related genera
OG0016148	Constraction in pummelo compared with the Citrus-related genera
OG0000467	Constraction in pummelo compared with the Citrus-related genera
OG0013778	Constraction in pummelo compared with the Citrus-related genera
OG0000002	Constraction in pummelo compared with the Citrus-related genera
OG0000703	Constraction in pummelo compared with the Citrus-related genera
OG0001971	Constraction in pummelo compared with the Citrus-related genera
OG0000115	Constraction in pummelo compared with the Citrus-related genera
OG0000037	Constraction in pummelo compared with the Citrus-related genera
OG0000414	Constraction in pummelo compared with the Citrus-related genera
OG0017921	Constraction in pummelo compared with the Citrus-related genera
OG0017936	Constraction in pummelo compared with the Citrus-related genera
OG0018715	Constraction in pummelo compared with the Citrus-related genera
OG0017222	Constraction in pummelo compared with the Citrus-related genera
OG0006832	Constraction in pummelo compared with the Citrus-related genera
OG0016214	Constraction in pummelo compared with the Citrus-related genera
OG0018321	Constraction in pummelo compared with the Citrus-related genera
OG0019020	Constraction in pummelo compared with the Citrus-related genera
OG0019257	Constraction in pummelo compared with the Citrus-related genera
OG0019301	Constraction in pummelo compared with the Citrus-related genera
OG0019323	Constraction in pummelo compared with the Citrus-related genera
OG0019613	Constraction in pummelo compared with the Citrus-related genera
OG0019616	Constraction in pummelo compared with the Citrus-related genera
OG0019637	Constraction in pummelo compared with the Citrus-related genera
OG0019862	Constraction in pummelo compared with the Citrus-related genera
OG0019868	Constraction in pummelo compared with the Citrus-related genera
OG0019936	Constraction in pummelo compared with the Citrus-related genera
OG0019950	Constraction in pummelo compared with the Citrus-related genera
OG0019988	Constraction in pummelo compared with the Citrus-related genera
OG0020036	Constraction in pummelo compared with the Citrus-related genera
OG0020049	Constraction in pummelo compared with the Citrus-related genera
OG0020366	Constraction in pummelo compared with the Citrus-related genera
OG0020410	Constraction in pummelo compared with the Citrus-related genera
OG0020728	Constraction in pummelo compared with the Citrus-related genera
OG0020794	Constraction in pummelo compared with the Citrus-related genera
OG0020855	Constraction in pummelo compared with the Citrus-related genera
OG0020909	Constraction in pummelo compared with the Citrus-related genera
OG0021283	Constraction in pummelo compared with the Citrus-related genera
OG0021333	Constraction in pummelo compared with the Citrus-related genera
OG0021370	Constraction in pummelo compared with the Citrus-related genera
OG0021416	Constraction in pummelo compared with the Citrus-related genera
OG0021419	Constraction in pummelo compared with the Citrus-related genera
OG0021443	Constraction in pummelo compared with the Citrus-related genera
OG0019148	Constraction in pummelo compared with the Citrus-related genera
OG0019159	Constraction in pummelo compared with the Citrus-related genera
OG0019226	Constraction in pummelo compared with the Citrus-related genera
OG0019336	Constraction in pummelo compared with the Citrus-related genera
OG0019338	Constraction in pummelo compared with the Citrus-related genera
OG0019861	Constraction in pummelo compared with the Citrus-related genera
OG0019959	Constraction in pummelo compared with the Citrus-related genera
OG0019966	Constraction in pummelo compared with the Citrus-related genera
OG0019990	Constraction in pummelo compared with the Citrus-related genera
OG0020050	Constraction in pummelo compared with the Citrus-related genera
OG0020059	Constraction in pummelo compared with the Citrus-related genera
OG0020722	Constraction in pummelo compared with the Citrus-related genera
OG0020793	Constraction in pummelo compared with the Citrus-related genera
OG0020841	Constraction in pummelo compared with the Citrus-related genera
OG0020857	Constraction in pummelo compared with the Citrus-related genera
OG0015515	Constraction in pummelo compared with the Citrus-related genera
OG0015734	Constraction in pummelo compared with the Citrus-related genera
OG0005487	Constraction in pummelo compared with the Citrus-related genera
OG0018615	Constraction in pummelo compared with the Citrus-related genera
OG0018250	Expansion in pummelo compared with the wild citrus
OG0015045	Expansion in pummelo compared with the wild citrus
OG0020187	Expansion in pummelo compared with the wild citrus
OG0018834	Expansion in pummelo compared with the wild citrus
OG0018881	Expansion in pummelo compared with the wild citrus
OG0020969	Expansion in pummelo compared with the wild citrus
OG0021041	Expansion in pummelo compared with the wild citrus
OG0021061	Expansion in pummelo compared with the wild citrus
OG0021091	Expansion in pummelo compared with the wild citrus
OG0021130	Expansion in pummelo compared with the wild citrus
OG0021147	Expansion in pummelo compared with the wild citrus
OG0021192	Expansion in pummelo compared with the wild citrus
OG0021254	Expansion in pummelo compared with the wild citrus
OG0020060	Expansion in pummelo compared with the wild citrus
OG0020079	Expansion in pummelo compared with the wild citrus
OG0020133	Expansion in pummelo compared with the wild citrus
OG0020154	Expansion in pummelo compared with the wild citrus
OG0020196	Expansion in pummelo compared with the wild citrus
OG0019260	Expansion in pummelo compared with the wild citrus
OG0019429	Expansion in pummelo compared with the wild citrus
OG0018921	Expansion in pummelo compared with the wild citrus
OG0019380	Expansion in pummelo compared with the wild citrus
OG0019528	Expansion in pummelo compared with the wild citrus
OG0018667	Expansion in pummelo compared with the wild citrus
OG0018755	Expansion in pummelo compared with the wild citrus
OG0017820	Expansion in pummelo compared with the wild citrus
OG0018025	Expansion in pummelo compared with the wild citrus
OG0019370	Expansion in pummelo compared with the wild citrus
OG0019402	Expansion in pummelo compared with the wild citrus
OG0018673	Expansion in pummelo compared with the wild citrus
OG0018908	Expansion in pummelo compared with the wild citrus
OG0014970	Expansion in pummelo compared with the wild citrus
OG0002301	Expansion in pummelo compared with the wild citrus
OG0003956	Expansion in pummelo compared with the wild citrus
OG0008823	Expansion in pummelo compared with the wild citrus
OG0002245	Expansion in pummelo compared with the wild citrus
OG0017490	Expansion in pummelo compared with the wild citrus
OG0002777	Expansion in pummelo compared with the wild citrus
OG0002780	Expansion in pummelo compared with the wild citrus
OG0001728	Expansion in pummelo compared with the wild citrus
OG0001644	Expansion in pummelo compared with the wild citrus
OG0019457	Expansion in pummelo compared with the wild citrus
OG0019466	Expansion in pummelo compared with the wild citrus
OG0019467	Expansion in pummelo compared with the wild citrus
OG0019511	Expansion in pummelo compared with the wild citrus
OG0019552	Expansion in pummelo compared with the wild citrus
OG0019559	Expansion in pummelo compared with the wild citrus
OG0008777	Expansion in pummelo compared with the wild citrus
OG0018901	Expansion in pummelo compared with the wild citrus
OG0003155	Expansion in pummelo compared with the wild citrus
OG0018023	Expansion in pummelo compared with the wild citrus
OG0017591	Expansion in pummelo compared with the wild citrus
OG0015762	Expansion in pummelo compared with the wild citrus
OG0018212	Expansion in pummelo compared with the wild citrus
OG0018236	Expansion in pummelo compared with the wild citrus
OG0017304	Expansion in pummelo compared with the wild citrus
OG0001241	Expansion in pummelo compared with the wild citrus
OG0000505	Expansion in pummelo compared with the wild citrus
OG0000925	Expansion in pummelo compared with the wild citrus
OG0003242	Expansion in pummelo compared with the wild citrus
OG0002305	Expansion in pummelo compared with the wild citrus
OG0017488	Expansion in pummelo compared with the wild citrus
OG0015077	Expansion in pummelo compared with the wild citrus
OG0000965	Expansion in pummelo compared with the wild citrus
OG0002624	Expansion in pummelo compared with the wild citrus
OG0001377	Expansion in pummelo compared with the wild citrus
OG0003031	Expansion in pummelo compared with the wild citrus
OG0004514	Expansion in pummelo compared with the wild citrus
OG0004862	Expansion in pummelo compared with the wild citrus
OG0002742	Expansion in pummelo compared with the wild citrus
OG0002020	Expansion in pummelo compared with the wild citrus
OG0002304	Expansion in pummelo compared with the wild citrus
OG0002482	Expansion in pummelo compared with the wild citrus
OG0002319	Expansion in pummelo compared with the wild citrus
OG0000191	Expansion in pummelo compared with the wild citrus
OG0000263	Expansion in pummelo compared with the wild citrus
OG0000815	Expansion in pummelo compared with the wild citrus
OG0014975	Expansion in pummelo compared with the wild citrus
OG0003127	Expansion in pummelo compared with the wild citrus
OG0003221	Expansion in pummelo compared with the wild citrus
OG0003400	Expansion in pummelo compared with the wild citrus
OG0003884	Expansion in pummelo compared with the wild citrus
OG0000824	Expansion in pummelo compared with the wild citrus
OG0002725	Expansion in pummelo compared with the wild citrus
OG0002235	Expansion in pummelo compared with the wild citrus
OG0001843	Expansion in pummelo compared with the wild citrus
OG0002016	Expansion in pummelo compared with the wild citrus
OG0000840	Expansion in pummelo compared with the wild citrus
OG0000228	Expansion in pummelo compared with the wild citrus
OG0000748	Expansion in pummelo compared with the wild citrus
OG0002416	Expansion in pummelo compared with the wild citrus
OG0000459	Expansion in pummelo compared with the wild citrus
OG0000100	Expansion in pummelo compared with the wild citrus
OG0000859	Expansion in pummelo compared with the wild citrus
OG0000029	Expansion in pummelo compared with the wild citrus
OG0000599	Expansion in pummelo compared with the wild citrus
OG0000534	Expansion in pummelo compared with the wild citrus
OG0000031	Constraction in pummelo compared with the wild citrus
OG0000273	Constraction in pummelo compared with the wild citrus
OG0000339	Constraction in pummelo compared with the wild citrus
OG0000539	Constraction in pummelo compared with the wild citrus
OG0000739	Constraction in pummelo compared with the wild citrus
OG0000973	Constraction in pummelo compared with the wild citrus
OG0000323	Constraction in pummelo compared with the wild citrus
OG0000750	Constraction in pummelo compared with the wild citrus
OG0003233	Constraction in pummelo compared with the wild citrus
OG0000600	Constraction in pummelo compared with the wild citrus
OG0000661	Constraction in pummelo compared with the wild citrus
OG0001934	Constraction in pummelo compared with the wild citrus
OG0003961	Constraction in pummelo compared with the wild citrus
OG0001925	Constraction in pummelo compared with the wild citrus
OG0002242	Constraction in pummelo compared with the wild citrus
OG0002074	Constraction in pummelo compared with the wild citrus
OG0000354	Constraction in pummelo compared with the wild citrus
OG0002977	Constraction in pummelo compared with the wild citrus
OG0001330	Constraction in pummelo compared with the wild citrus
OG0002109	Constraction in pummelo compared with the wild citrus
OG0001778	Constraction in pummelo compared with the wild citrus
OG0002241	Constraction in pummelo compared with the wild citrus
OG0002248	Constraction in pummelo compared with the wild citrus
OG0001531	Constraction in pummelo compared with the wild citrus
OG0002604	Constraction in pummelo compared with the wild citrus
OG0001833	Constraction in pummelo compared with the wild citrus
OG0001884	Constraction in pummelo compared with the wild citrus
OG0002906	Constraction in pummelo compared with the wild citrus
OG0002984	Constraction in pummelo compared with the wild citrus
OG0000477	Constraction in pummelo compared with the wild citrus
OG0000613	Constraction in pummelo compared with the wild citrus
OG0004785	Constraction in pummelo compared with the wild citrus
OG0002395	Constraction in pummelo compared with the wild citrus
OG0000738	Constraction in pummelo compared with the wild citrus
OG0000145	Constraction in pummelo compared with the wild citrus
OG0000403	Constraction in pummelo compared with the wild citrus
OG0000898	Constraction in pummelo compared with the wild citrus
OG0002711	Constraction in pummelo compared with the wild citrus
OG0002975	Constraction in pummelo compared with the wild citrus
OG0002205	Constraction in pummelo compared with the wild citrus
OG0000882	Constraction in pummelo compared with the wild citrus
OG0000297	Constraction in pummelo compared with the wild citrus
OG0000467	Constraction in pummelo compared with the wild citrus
OG0000288	Constraction in pummelo compared with the wild citrus
OG0001535	Constraction in pummelo compared with the wild citrus
OG0017485	Constraction in pummelo compared with the wild citrus
OG0000536	Constraction in pummelo compared with the wild citrus
OG0000628	Constraction in pummelo compared with the wild citrus
OG0000011	Constraction in pummelo compared with the wild citrus
OG0000385	Constraction in pummelo compared with the wild citrus
OG0003311	Constraction in pummelo compared with the wild citrus
OG0002309	Constraction in pummelo compared with the wild citrus
OG0010419	Constraction in pummelo compared with the wild citrus
OG0012549	Constraction in pummelo compared with the wild citrus
OG0004182	Constraction in pummelo compared with the wild citrus
OG0012609	Constraction in pummelo compared with the wild citrus
OG0019825	Constraction in pummelo compared with the wild citrus
OG0016035	Constraction in pummelo compared with the wild citrus
OG0017373	Constraction in pummelo compared with the wild citrus
OG0018794	Constraction in pummelo compared with the wild citrus
OG0018457	Constraction in pummelo compared with the wild citrus
OG0001002	Constraction in pummelo compared with the wild citrus
OG0005481	Constraction in pummelo compared with the wild citrus
OG0003240	Constraction in pummelo compared with the wild citrus
OG0000026	Constraction in pummelo compared with the wild citrus
OG0000637	Constraction in pummelo compared with the wild citrus
OG0000446	Constraction in pummelo compared with the wild citrus
OG0000277	Constraction in pummelo compared with the wild citrus
OG0017716	Constraction in pummelo compared with the wild citrus
OG0000181	Constraction in pummelo compared with the wild citrus
OG0003420	Constraction in pummelo compared with the wild citrus
OG0004792	Constraction in pummelo compared with the wild citrus
OG0019663	Constraction in pummelo compared with the wild citrus
OG0020659	Constraction in pummelo compared with the wild citrus
OG0006832	Constraction in pummelo compared with the wild citrus
OG0018321	Constraction in pummelo compared with the wild citrus
OG0018991	Constraction in pummelo compared with the wild citrus
OG0019205	Constraction in pummelo compared with the wild citrus
OG0019256	Constraction in pummelo compared with the wild citrus
OG0019294	Constraction in pummelo compared with the wild citrus
OG0019656	Constraction in pummelo compared with the wild citrus
OG0019668	Constraction in pummelo compared with the wild citrus
OG0016836	Constraction in pummelo compared with the wild citrus
OG0019013	Constraction in pummelo compared with the wild citrus
OG0016802	Constraction in pummelo compared with the wild citrus
OG0020336	Constraction in pummelo compared with the wild citrus
OG0020412	Constraction in pummelo compared with the wild citrus
OG0020415	Constraction in pummelo compared with the wild citrus
OG0021822	Constraction in pummelo compared with the wild citrus
OG0021825	Constraction in pummelo compared with the wild citrus
OG0021830	Constraction in pummelo compared with the wild citrus
OG0021831	Constraction in pummelo compared with the wild citrus
OG0021836	Constraction in pummelo compared with the wild citrus
OG0021838	Constraction in pummelo compared with the wild citrus
OG0021851	Constraction in pummelo compared with the wild citrus
OG0021858	Constraction in pummelo compared with the wild citrus
OG0021859	Constraction in pummelo compared with the wild citrus
OG0021860	Constraction in pummelo compared with the wild citrus
OG0021864	Constraction in pummelo compared with the wild citrus
OG0021868	Constraction in pummelo compared with the wild citrus
OG0021871	Constraction in pummelo compared with the wild citrus
OG0021875	Constraction in pummelo compared with the wild citrus
OG0018373	Constraction in pummelo compared with the wild citrus
OG0000414	Constraction in pummelo compared with the wild citrus
OG0005487	Constraction in pummelo compared with the wild citrus
OG0018424	Constraction in pummelo compared with the wild citrus
OG0016753	Constraction in pummelo compared with the wild citrus
OG0017737	Constraction in pummelo compared with the wild citrus
OG0019809	Constraction in pummelo compared with the wild citrus
OG0019813	Constraction in pummelo compared with the wild citrus
OG0019820	Constraction in pummelo compared with the wild citrus

## Sheet: Table S6
Table S6. The GO enrichment results of expansion gene fimalies in pummelo compared with Citrus-related genera and wild citrus.
Class	GO_Name	GO_ID	GO_Level	P_value	EnrichmentScore	HitsGenesCountsInSelectedSet	HitsGenesCountsInBackground	AllGenesCountsInSelectedSet	AllGenesCountsInBackground	GenesOfSelectedSetInGOterm	corrected p-value(BH method)
Molecular function	amidophosphoribosyltransferase activity	GO:0004044	6	0	21.4813	15	15	509	10934	Cmt037380,Cmt037320,Cmt037310,Cmt037410,Cmt037270,Cmt037200,Cmt037170,Cmt037160,Cmt037150,Cmt037110,Cmt037080,Cmt037070,Cmt037480,Cmt037460,Cmt037450,	0
Molecular function	terpene synthase activity	GO:0010333	6	7.77156e-16	14.3209	16	24	509	10934	Cmt258310,Cmt265500,Cmt265520,Cmt264720,Cmt264710,Cmt267840,Cmt266510,Cmt265690,Cmt264760,Cmt263410,Cmt263400,Cmt264800,Cmt198730,Cmt258290,Cmt258280,Cmt265490,	1.95843e-13
Molecular function	carbon-oxygen lyase activity, acting on phosphates	GO:0016838	5	6.08402e-14	11.0871	16	31	509	10934	Cmt258310,Cmt265500,Cmt265520,Cmt264720,Cmt264710,Cmt267840,Cmt266510,Cmt265690,Cmt264760,Cmt263410,Cmt263400,Cmt264800,Cmt198730,Cmt258290,Cmt258280,Cmt265490,	1.02212e-11
Molecular function	nutrient reservoir activity	GO:0045735	2	1.92133e-11	8.95056	15	36	509	10934	Cmt108220,Cmt108210,Cmt059100,Cmt059110,Cmt059120,Cmt059140,Cmt059150,Cmt059160,Cmt059030,Cmt059040,Cmt059060,Cmt059070,Cmt059080,Cmt059220,Cmt059230,	2.42088e-09
Molecular function	pentosyltransferase activity	GO:0016763	5	1.85964e-10	5.91515	19	69	509	10934	Cmt037380,Cmt037320,Cmt037310,Cmt037410,Cmt037270,Cmt037200,Cmt037170,Cmt037160,Cmt037150,Cmt105380,Cmt037110,Cmt042130,Cmt037080,Cmt037070,Cmt037480,Cmt041960,Cmt037460,Cmt037450,Cmt042070,	1.87452e-08
Molecular function	oxidoreductase activity, acting on paired donors, with incorporation or reduction of molecular oxygen, NAD(P)H as one donor, and incorporation of one atom of oxygen	GO:0016709	5	3.13987e-10	3.95709	28	152	509	10934	Cmt258310,Cmt163460,Cmt265500,Cmt272280,Cmt265520,Cmt264720,Cmt264710,Cmt003000,Cmt267840,Cmt266510,Cmt254100,Cmt265690,Cmt135240,Cmt264760,Cmt263410,Cmt030270,Cmt263400,Cmt264800,Cmt195250,Cmt195220,Cmt198730,Cmt195210,Cmt002980,Cmt002940,Cmt258290,Cmt258280,Cmt265490,Cmt030490,	2.63749e-08
Molecular function	manganese ion binding	GO:0030145	7	8.06461e-10	7.16045	15	45	509	10934	Cmt108220,Cmt108210,Cmt059100,Cmt059110,Cmt059120,Cmt059140,Cmt059150,Cmt059160,Cmt059030,Cmt059040,Cmt059060,Cmt059070,Cmt059080,Cmt059220,Cmt059230,	5.80652e-08
Molecular function	squalene monooxygenase activity	GO:0004506	6	3.49689e-09	18.7962	7	8	509	10934	Cmt163460,Cmt254100,Cmt030270,Cmt195250,Cmt195220,Cmt195210,Cmt030490,	2.20304e-07
Molecular function	heme binding	GO:0020037	5	4.98021e-09	2.63162	43	351	509	10934	Cmt271350,Cmt189620,Cmt189610,Cmt258310,Cmt002730,Cmt265500,Cmt272280,Cmt010310,Cmt266850,Cmt265520,Cmt266860,Cmt272230,Cmt271380,Cmt189580,Cmt264720,Cmt264710,Cmt189560,Cmt003000,Cmt189530,Cmt270990,Cmt267840,Cmt266510,Cmt265690,Cmt271060,Cmt264760,Cmt263410,Cmt271090,Cmt263400,Cmt271020,Cmt271040,Cmt263440,Cmt264800,Cmt095420,Cmt095410,Cmt198730,Cmt002980,Cmt002940,Cmt258290,Cmt258280,Cmt220900…	2.78892e-07
Molecular function	midchain alkane hydroxylase activity	GO:0080133	6	1.51038e-08	16.7077	7	9	509	10934	Cmt271350,Cmt271380,Cmt270990,Cmt271060,Cmt271090,Cmt271020,Cmt271040,	7.61232e-07
Molecular function	tetrapyrrole binding	GO:0046906	4	2.84484e-08	2.48306	43	372	509	10934	Cmt271350,Cmt189620,Cmt189610,Cmt258310,Cmt002730,Cmt265500,Cmt272280,Cmt010310,Cmt266850,Cmt265520,Cmt266860,Cmt272230,Cmt271380,Cmt189580,Cmt264720,Cmt264710,Cmt189560,Cmt003000,Cmt189530,Cmt270990,Cmt267840,Cmt266510,Cmt265690,Cmt271060,Cmt264760,Cmt263410,Cmt271090,Cmt263400,Cmt271020,Cmt271040,Cmt263440,Cmt264800,Cmt095420,Cmt095410,Cmt198730,Cmt002980,Cmt002940,Cmt258290,Cmt258280,Cmt220900…	1.30345e-06
Molecular function	monooxygenase activity	GO:0004497	4	4.70299e-08	2.57776	39	325	509	10934	Cmt271350,Cmt258310,Cmt163460,Cmt265500,Cmt272280,Cmt265520,Cmt272230,Cmt271380,Cmt264720,Cmt264710,Cmt003000,Cmt270990,Cmt267840,Cmt266510,Cmt254100,Cmt265690,Cmt271060,Cmt135240,Cmt264760,Cmt263410,Cmt030270,Cmt271090,Cmt263400,Cmt271020,Cmt271040,Cmt263440,Cmt264800,Cmt195250,Cmt195220,Cmt198730,Cmt195210,Cmt002980,Cmt002940,Cmt258290,Cmt258280,Cmt063720,Cmt265490,Cmt202270,Cmt030490,	1.97526e-06
Molecular function	oxidoreductase activity, acting on X-H and Y-H to form an X-Y bond	GO:0046992	4	6.11192e-07	11.5669	7	13	509	10934	Cmt271360,Cmt167350,Cmt271000,Cmt167310,Cmt137080,Cmt271050,Cmt137700,	2.36954e-05
Molecular function	oxidoreductase activity, acting on X-H and Y-H to form an X-Y bond, with oxygen as acceptor	GO:0046993	5	6.11192e-07	11.5669	7	13	509	10934	Cmt271360,Cmt167350,Cmt271000,Cmt167310,Cmt137080,Cmt271050,Cmt137700,	2.36954e-05
Molecular function	hydrolase activity, acting on ester bonds	GO:0016788	4	6.1614e-07	1.82314	69	813	509	10934	Cmt154150,Cmt224120,Cmt008420,Cmt154140,Cmt154130,Cmt081500,Cmt081520,Cmt081540,Cmt104260,Cmt081560,Cmt081590,Cmt033050,Cmt081490,Cmt081480,Cmt044160,Cmt166930,Cmt243760,Cmt059130,Cmt008480,Cmt008450,Cmt239250,Cmt243740,Cmt170930,Cmt081430,Cmt081420,Cmt067130,Cmt081450,Cmt067160,Cmt035590,Cmt256710,Cmt256760,Cmt087970,Cmt062690,Cmt059050,Cmt150880,Cmt059090,Cmt046920,Cmt110780,Cmt240850,Cmt111610…	2.07023e-05
Molecular function	methyl indole-3-acetate esterase activity	GO:0080030	6	1.22119e-06	4.35432	15	74	509	10934	Cmt154150,Cmt154140,Cmt154130,Cmt033050,Cmt033260,Cmt033240,Cmt033230,Cmt033220,Cmt033210,Cmt033650,Cmt033090,Cmt033160,Cmt033150,Cmt031370,Cmt154190,	3.84676e-05
Molecular function	delta9-tetrahydrocannabinolate synthase activity	GO:0102778	6	1.23784e-06	17.9011	5	6	509	10934	Cmt271360,Cmt271000,Cmt137080,Cmt271050,Cmt137700,	3.66984e-05
Molecular function	carbon-oxygen lyase activity	GO:0016835	4	1.25933e-06	3.19317	22	148	509	10934	Cmt154150,Cmt154140,Cmt154130,Cmt258310,Cmt085840,Cmt265500,Cmt265520,Cmt264720,Cmt264710,Cmt205160,Cmt267840,Cmt266510,Cmt265690,Cmt264760,Cmt263410,Cmt263400,Cmt264800,Cmt198730,Cmt258290,Cmt258280,Cmt265490,Cmt154190,	3.52613e-05
Molecular function	methyltransferase activity	GO:0008168	5	3.33888e-06	2.49783	30	258	509	10934	Cmt144350,Cmt144300,Cmt179420,Cmt144330,Cmt039520,Cmt149100,Cmt109070,Cmt041060,Cmt104640,Cmt134480,Cmt144660,Cmt149090,Cmt149080,Cmt105000,Cmt040920,Cmt071590,Cmt149440,Cmt104950,Cmt104530,Cmt143210,Cmt071540,Cmt097630,Cmt105700,Cmt097660,Cmt063440,Cmt108370,Cmt109210,Cmt144480,Cmt074080,Cmt196830,	8.85682e-05
Molecular function	peroxiredoxin activity	GO:0051920	6	3.73902e-06	11.7171	6	11	509	10934	Cmt207210,Cmt207280,Cmt041740,Cmt111220,Cmt111160,Cmt209700,	9.42234e-05
Molecular function	oxidoreductase activity, acting on paired donors, with incorporation or reduction of molecular oxygen	GO:0016705	4	5.41136e-06	2.14264	39	391	509	10934	Cmt271350,Cmt258310,Cmt163460,Cmt265500,Cmt272280,Cmt265520,Cmt272230,Cmt271380,Cmt264720,Cmt264710,Cmt003000,Cmt270990,Cmt267840,Cmt266510,Cmt254100,Cmt265690,Cmt271060,Cmt135240,Cmt264760,Cmt263410,Cmt030270,Cmt271090,Cmt263400,Cmt271020,Cmt271040,Cmt263440,Cmt264800,Cmt195250,Cmt195220,Cmt198730,Cmt195210,Cmt002980,Cmt002940,Cmt258290,Cmt258280,Cmt063720,Cmt265490,Cmt202270,Cmt030490,	0.000109093
Molecular function	transferase activity, transferring one-carbon groups	GO:0016741	4	9.02835e-06	2.37801	30	271	509	10934	Cmt144350,Cmt144300,Cmt179420,Cmt144330,Cmt039520,Cmt149100,Cmt109070,Cmt041060,Cmt104640,Cmt134480,Cmt144660,Cmt149090,Cmt149080,Cmt105000,Cmt040920,Cmt071590,Cmt149440,Cmt104950,Cmt104530,Cmt143210,Cmt071540,Cmt097630,Cmt105700,Cmt097660,Cmt063440,Cmt108370,Cmt109210,Cmt144480,Cmt074080,Cmt196830,	0.000175011
Molecular function	transition metal ion binding	GO:0046914	6	9.85399e-06	1.6559	73	947	509	10934	Cmt064110,Cmt271350,Cmt249400,Cmt108220,Cmt262870,Cmt104260,Cmt108210,Cmt258310,Cmt059100,Cmt059110,Cmt059120,Cmt158020,Cmt059140,Cmt114010,Cmt059150,Cmt059160,Cmt265500,Cmt206760,Cmt272280,Cmt265520,Cmt272230,Cmt271380,Cmt134470,Cmt104640,Cmt114400,Cmt041340,Cmt264720,Cmt264710,Cmt003000,Cmt105000,Cmt270990,Cmt267840,Cmt266510,Cmt256760,Cmt265690,Cmt059030,Cmt271060,Cmt059040,Cmt264760,Cmt059060…	0.000183941
Molecular function	lyase activity	GO:0016829	3	1.77021e-05	2.19469	33	323	509	10934	Cmt154150,Cmt154140,Cmt154130,Cmt258310,Cmt085840,Cmt265500,Cmt265520,Cmt264720,Cmt264710,Cmt205160,Cmt267840,Cmt266510,Cmt265690,Cmt264760,Cmt263410,Cmt263400,Cmt264800,Cmt273310,Cmt105380,Cmt198730,Cmt160540,Cmt042130,Cmt160530,Cmt258290,Cmt258280,Cmt245330,Cmt041960,Cmt245300,Cmt245340,Cmt265490,Cmt240130,Cmt042070,Cmt154190,	0.000318637
Molecular function	peroxidase activity	GO:0004601	5	2.58462e-05	3.27335	16	105	509	10934	Cmt189620,Cmt189610,Cmt207210,Cmt002730,Cmt207280,Cmt266850,Cmt266860,Cmt189580,Cmt189560,Cmt189530,Cmt041740,Cmt111220,Cmt095420,Cmt095410,Cmt111160,Cmt209700,	0.000420209
Molecular function	oxidoreductase activity, acting on paired donors, with incorporation or reduction of molecular oxygen, reduced iron-sulfur protein as one donor, and incorporation of one atom of oxygen	GO:0016713	5	2.98851e-05	7.16045	7	21	509	10934	Cmt271350,Cmt271380,Cmt270990,Cmt271060,Cmt271090,Cmt271020,Cmt271040,	0.000470691
Molecular function	RNA-directed 5'-3' RNA polymerase activity	GO:0003968	8	3.45115e-05	8.59253	6	15	509	10934	Cmt071210,Cmt071200,Cmt072560,Cmt072120,Cmt071180,Cmt070550,	0.000527084
Molecular function	iron ion binding	GO:0005506	7	4.10549e-05	2.13479	32	322	509	10934	Cmt271350,Cmt258310,Cmt265500,Cmt272280,Cmt265520,Cmt272230,Cmt271380,Cmt264720,Cmt264710,Cmt003000,Cmt270990,Cmt267840,Cmt266510,Cmt265690,Cmt271060,Cmt264760,Cmt263410,Cmt271090,Cmt263400,Cmt271020,Cmt271040,Cmt263440,Cmt264800,Cmt198730,Cmt002980,Cmt002940,Cmt258290,Cmt258280,Cmt063720,Cmt265490,Cmt240130,Cmt202270,	0.000608578
Molecular function	oxidoreductase activity, acting on peroxide as acceptor	GO:0016684	4	4.14659e-05	3.15322	16	109	509	10934	Cmt189620,Cmt189610,Cmt207210,Cmt002730,Cmt207280,Cmt266850,Cmt266860,Cmt189580,Cmt189560,Cmt189530,Cmt041740,Cmt111220,Cmt095420,Cmt095410,Cmt111160,Cmt209700,	0.000597109
Molecular function	5'-3' RNA polymerase activity	GO:0034062	7	5.78454e-05	4.47528	10	48	509	10934	Cmt071210,Cmt071200,Cmt072560,Cmt072120,Cmt115690,Cmt071180,Cmt115620,Cmt070550,Cmt041920,Cmt042050,	0.000809836
Molecular function	RNA polymerase activity	GO:0097747	6	5.78454e-05	4.47528	10	48	509	10934	Cmt071210,Cmt071200,Cmt072560,Cmt072120,Cmt115690,Cmt071180,Cmt115620,Cmt070550,Cmt041920,Cmt042050,	0.000809836
Molecular function	glycosyltransferase activity	GO:0016757	4	5.81564e-05	1.81644	46	544	509	10934	Cmt111870,Cmt111890,Cmt037380,Cmt102960,Cmt145611,Cmt037320,Cmt037310,Cmt161280,Cmt261940,Cmt037410,Cmt269940,Cmt035640,Cmt037270,Cmt122850,Cmt037200,Cmt122820,Cmt037170,Cmt037160,Cmt268390,Cmt037150,Cmt105380,Cmt037110,Cmt151670,Cmt151690,Cmt242620,Cmt262220,Cmt242610,Cmt262200,Cmt242600,Cmt042130,Cmt040250,Cmt037080,Cmt037070,Cmt269310,Cmt037480,Cmt041960,Cmt037460,Cmt037450,Cmt237750,Cmt237730…	0.000771337
Molecular function	oxidoreductase activity	GO:0016491	3	6.8941e-05	1.46786	93	1361	509	10934	Cmt039160,Cmt271350,Cmt271360,Cmt039110,Cmt189620,Cmt189610,Cmt258310,Cmt163460,Cmt207210,Cmt002730,Cmt207280,Cmt265500,Cmt206760,Cmt272280,Cmt266850,Cmt265520,Cmt266860,Cmt272230,Cmt271380,Cmt039190,Cmt167370,Cmt167350,Cmt113970,Cmt271000,Cmt167310,Cmt189580,Cmt264720,Cmt264710,Cmt077370,Cmt189560,Cmt003000,Cmt189530,Cmt041740,Cmt270990,Cmt137080,Cmt267840,Cmt266510,Cmt114350,Cmt254100,Cmt265690…	0.00089093
Molecular function	low-affinity nitrate transmembrane transporter activity	GO:0080054	8	7.84046e-05	9.76424	5	11	509	10934	Cmt030970,Cmt030950,Cmt030930,Cmt213790,Cmt213810,	0.000987898
Molecular function	voltage-gated potassium channel activity	GO:0005249	10	7.87862e-05	7.58165	6	17	509	10934	Cmt269950,Cmt145140,Cmt192790,Cmt217580,Cmt144970,Cmt142690,	0.000968493
Molecular function	amide transmembrane transporter activity	GO:0042887	4	8.5963e-05	3.93824	11	60	509	10934	Cmt113980,Cmt149490,Cmt148150,Cmt149010,Cmt114370,Cmt030970,Cmt030950,Cmt030930,Cmt149370,Cmt213790,Cmt213810,	0.00103156
Molecular function	S-adenosylmethionine-dependent methyltransferase activity	GO:0008757	6	0.000103753	2.5573	20	168	509	10934	Cmt144350,Cmt144300,Cmt144330,Cmt149100,Cmt041060,Cmt104640,Cmt144660,Cmt105000,Cmt040920,Cmt149440,Cmt104950,Cmt104530,Cmt097630,Cmt105700,Cmt097660,Cmt063440,Cmt108370,Cmt109210,Cmt144480,Cmt196830,	0.00116204
Molecular function	antioxidant activity	GO:0016209	2	0.000109972	2.91272	16	118	509	10934	Cmt189620,Cmt189610,Cmt207210,Cmt002730,Cmt207280,Cmt266850,Cmt266860,Cmt189580,Cmt189560,Cmt189530,Cmt041740,Cmt111220,Cmt095420,Cmt095410,Cmt111160,Cmt209700,	0.00120491
Molecular function	inorganic cation transmembrane transporter activity	GO:0022890	6	0.000124792	1.94276	35	387	509	10934	Cmt008870,Cmt041450,Cmt119310,Cmt217490,Cmt269950,Cmt103790,Cmt234800,Cmt217480,Cmt145140,Cmt217460,Cmt192790,Cmt217500,Cmt106390,Cmt149490,Cmt148150,Cmt233620,Cmt084870,Cmt233630,Cmt149010,Cmt217520,Cmt217580,Cmt273310,Cmt030970,Cmt030950,Cmt030930,Cmt144970,Cmt239030,Cmt239040,Cmt149370,Cmt142690,Cmt015690,Cmt213790,Cmt057030,Cmt015730,Cmt213810,	0.00133819
Molecular function	flavin adenine dinucleotide binding	GO:0050660	6	0.000146132	2.56695	19	159	509	10934	Cmt271360,Cmt163460,Cmt167370,Cmt167350,Cmt271000,Cmt167310,Cmt137080,Cmt254100,Cmt265620,Cmt030270,Cmt167250,Cmt271050,Cmt167240,Cmt195250,Cmt195220,Cmt195210,Cmt137750,Cmt137700,Cmt030490,	0.00147301
Molecular function	voltage-gated cation channel activity	GO:0022843	9	0.000159486	6.78358	6	19	509	10934	Cmt269950,Cmt145140,Cmt192790,Cmt217580,Cmt144970,Cmt142690,	0.0015761
Molecular function	xenobiotic transmembrane transporter activity	GO:0042910	4	0.000185434	3.39179	12	76	509	10934	Cmt148260,Cmt187820,Cmt160760,Cmt160750,Cmt177180,Cmt165930,Cmt148120,Cmt148080,Cmt255560,Cmt171650,Cmt171630,Cmt255610,	0.00179728
Molecular function	gated channel activity	GO:0022836	6	0.000253446	3.10286	13	90	509	10934	Cmt217490,Cmt269950,Cmt217480,Cmt145140,Cmt217460,Cmt192790,Cmt217500,Cmt217520,Cmt217580,Cmt144970,Cmt014930,Cmt014940,Cmt142690,	0.00241013
Molecular function	quercetin 3-O-glucosyltransferase activity	GO:0080043	8	0.000267492	4.11345	9	47	509	10934	Cmt261940,Cmt242620,Cmt262220,Cmt242610,Cmt262200,Cmt242600,Cmt040250,Cmt040280,Cmt040270,	0.00249659
Molecular function	quercetin 7-O-glucosyltransferase activity	GO:0080044	8	0.000267492	4.11345	9	47	509	10934	Cmt261940,Cmt242620,Cmt262220,Cmt242610,Cmt262200,Cmt242600,Cmt040250,Cmt040280,Cmt040270,	0.00249659
Molecular function	peptide:proton symporter activity	GO:0015333	9	0.000267492	4.11345	9	47	509	10934	Cmt149490,Cmt148150,Cmt149010,Cmt030970,Cmt030950,Cmt030930,Cmt149370,Cmt213790,Cmt213810,	0.00249659
Molecular function	histone-lysine N-methyltransferase activity	GO:0018024	9	0.000357768	4.40643	8	39	509	10934	Cmt041060,Cmt104640,Cmt105000,Cmt040920,Cmt104950,Cmt097630,Cmt097660,Cmt063440,	0.00316342
Molecular function	secondary active transmembrane transporter activity	GO:0015291	5	0.000402172	1.93526	30	333	509	10934	Cmt008870,Cmt148260,Cmt160760,Cmt160750,Cmt177180,Cmt113980,Cmt149490,Cmt148150,Cmt084870,Cmt149010,Cmt165930,Cmt114370,Cmt148120,Cmt134350,Cmt086150,Cmt030970,Cmt030950,Cmt148080,Cmt233270,Cmt030930,Cmt239030,Cmt239040,Cmt149370,Cmt255560,Cmt134280,Cmt171650,Cmt171630,Cmt213790,Cmt213810,Cmt255610,	0.00337824
Molecular function	phosphoric ester hydrolase activity	GO:0042578	5	0.00044482	1.9237	30	335	509	10934	Cmt008420,Cmt081500,Cmt081520,Cmt081540,Cmt104260,Cmt081560,Cmt081590,Cmt081490,Cmt081480,Cmt059130,Cmt008480,Cmt008450,Cmt239250,Cmt170930,Cmt081430,Cmt081420,Cmt081450,Cmt087970,Cmt062690,Cmt059050,Cmt059090,Cmt240850,Cmt241380,Cmt146650,Cmt146640,Cmt081610,Cmt081600,Cmt081630,Cmt081680,Cmt103010,	0.00367523
Molecular function	peptide transmembrane transporter activity	GO:1904680	5	0.00050615	3.79082	9	51	509	10934	Cmt149490,Cmt148150,Cmt149010,Cmt030970,Cmt030950,Cmt030930,Cmt149370,Cmt213790,Cmt213810,	0.00398593
Molecular function	oligopeptide transmembrane transporter activity	GO:0035673	6	0.00050615	3.79082	9	51	509	10934	Cmt149490,Cmt148150,Cmt149010,Cmt030970,Cmt030950,Cmt030930,Cmt149370,Cmt213790,Cmt213810,	0.00398593
Molecular function	iron-sulfur cluster binding	GO:0051536	4	0.000574962	2.61968	15	123	509	10934	Cmt037380,Cmt037320,Cmt037310,Cmt037410,Cmt037270,Cmt037200,Cmt037170,Cmt037160,Cmt037150,Cmt037110,Cmt037080,Cmt037070,Cmt037480,Cmt037460,Cmt037450,	0.00439062
Molecular function	metal cluster binding	GO:0051540	3	0.000574962	2.61968	15	123	509	10934	Cmt037380,Cmt037320,Cmt037310,Cmt037410,Cmt037270,Cmt037200,Cmt037170,Cmt037160,Cmt037150,Cmt037110,Cmt037080,Cmt037070,Cmt037480,Cmt037460,Cmt037450,	0.00439062
Molecular function	cation transmembrane transporter activity	GO:0008324	5	0.00058873	1.79011	35	420	509	10934	Cmt008870,Cmt041450,Cmt119310,Cmt217490,Cmt269950,Cmt103790,Cmt234800,Cmt217480,Cmt145140,Cmt217460,Cmt192790,Cmt217500,Cmt106390,Cmt149490,Cmt148150,Cmt233620,Cmt084870,Cmt233630,Cmt149010,Cmt217520,Cmt217580,Cmt273310,Cmt030970,Cmt030950,Cmt030930,Cmt144970,Cmt239030,Cmt239040,Cmt149370,Cmt142690,Cmt015690,Cmt213790,Cmt057030,Cmt015730,Cmt213810,	0.00436353
Molecular function	potassium channel activity	GO:0005267	9	0.00064859	5.37033	6	24	509	10934	Cmt269950,Cmt145140,Cmt192790,Cmt217580,Cmt144970,Cmt142690,	0.00473753
Molecular function	pyrimidine nucleotide-sugar transmembrane transporter activity	GO:0015165	6	0.00064859	5.37033	6	24	509	10934	Cmt273120,Cmt273150,Cmt134350,Cmt086150,Cmt233270,Cmt134280,	0.00473753
Molecular function	UDP-glucosyltransferase activity	GO:0035251	7	0.000714684	2.26747	19	180	509	10934	Cmt111870,Cmt111890,Cmt161280,Cmt261940,Cmt035640,Cmt122850,Cmt122820,Cmt151670,Cmt151690,Cmt242620,Cmt262220,Cmt242610,Cmt262200,Cmt242600,Cmt040250,Cmt237730,Cmt238290,Cmt040280,Cmt040270,	0.00507325
Molecular function	FAD binding	GO:0071949	7	0.000739927	2.92927	12	88	509	10934	Cmt271360,Cmt167370,Cmt167350,Cmt271000,Cmt167310,Cmt137080,Cmt265620,Cmt167250,Cmt271050,Cmt167240,Cmt137750,Cmt137700,	0.00517949
Molecular function	exonuclease activity	GO:0004527	6	0.000819983	2.89636	12	89	509	10934	Cmt104260,Cmt067130,Cmt067160,Cmt256710,Cmt256760,Cmt202620,Cmt202630,Cmt038770,Cmt268970,Cmt268500,Cmt038800,Cmt103010,	0.00566125
Molecular function	solute:proton symporter activity	GO:0015295	8	0.000820824	3.06876	11	77	509	10934	Cmt008870,Cmt149490,Cmt148150,Cmt084870,Cmt149010,Cmt030970,Cmt030950,Cmt030930,Cmt149370,Cmt213790,Cmt213810,	0.00559048
Molecular function	guanyl nucleotide binding	GO:0019001	7	0.00107285	2.05474	22	230	509	10934	Cmt078770,Cmt079220,Cmt007180,Cmt006590,Cmt077310,Cmt192790,Cmt077330,Cmt077320,Cmt029650,Cmt217580,Cmt077200,Cmt077220,Cmt077270,Cmt077260,Cmt105370,Cmt077290,Cmt157310,Cmt077150,Cmt077160,Cmt077180,Cmt041940,Cmt042010,	0.00667553
Molecular function	guanyl ribonucleotide binding	GO:0032561	8	0.00107285	2.05474	22	230	509	10934	Cmt078770,Cmt079220,Cmt007180,Cmt006590,Cmt077310,Cmt192790,Cmt077330,Cmt077320,Cmt029650,Cmt217580,Cmt077200,Cmt077220,Cmt077270,Cmt077260,Cmt105370,Cmt077290,Cmt157310,Cmt077150,Cmt077160,Cmt077180,Cmt041940,Cmt042010,	0.00667553
Molecular function	lysine N-methyltransferase activity	GO:0016278	7	0.00113987	3.73588	8	46	509	10934	Cmt041060,Cmt104640,Cmt105000,Cmt040920,Cmt104950,Cmt097630,Cmt097660,Cmt063440,	0.0069216
Molecular function	protein-lysine N-methyltransferase activity	GO:0016279	8	0.00113987	3.73588	8	46	509	10934	Cmt041060,Cmt104640,Cmt105000,Cmt040920,Cmt104950,Cmt097630,Cmt097660,Cmt063440,	0.0069216
Molecular function	glucosyltransferase activity	GO:0046527	6	0.00133924	2.05985	21	219	509	10934	Cmt111870,Cmt111890,Cmt102960,Cmt161280,Cmt261940,Cmt035640,Cmt122850,Cmt122820,Cmt151670,Cmt151690,Cmt242620,Cmt262220,Cmt242610,Cmt262200,Cmt242600,Cmt040250,Cmt237730,Cmt104340,Cmt238290,Cmt040280,Cmt040270,	0.00767021
Molecular function	solute:cation symporter activity	GO:0015294	7	0.0013956	2.88164	11	82	509	10934	Cmt008870,Cmt149490,Cmt148150,Cmt084870,Cmt149010,Cmt030970,Cmt030950,Cmt030930,Cmt149370,Cmt213790,Cmt213810,	0.0079032
Molecular function	histone methyltransferase activity	GO:0042054	7	0.0015194	3.58022	8	48	509	10934	Cmt041060,Cmt104640,Cmt105000,Cmt040920,Cmt104950,Cmt097630,Cmt097660,Cmt063440,	0.00850866
Molecular function	cation channel activity	GO:0005261	7	0.00187609	2.77994	11	85	509	10934	Cmt217490,Cmt269950,Cmt217480,Cmt145140,Cmt217460,Cmt192790,Cmt217500,Cmt217520,Cmt217580,Cmt144970,Cmt142690,	0.0102777
Molecular function	transmembrane transporter activity	GO:0022857	3	0.00195695	1.42346	66	996	509	10934	Cmt008870,Cmt041450,Cmt119310,Cmt217490,Cmt269950,Cmt148260,Cmt187820,Cmt273120,Cmt010310,Cmt273150,Cmt007120,Cmt160760,Cmt103790,Cmt234800,Cmt007580,Cmt217480,Cmt145140,Cmt160750,Cmt177180,Cmt217460,Cmt192790,Cmt113980,Cmt006540,Cmt217500,Cmt110820,Cmt106390,Cmt149490,Cmt148150,Cmt233620,Cmt084870,Cmt233630,Cmt228260,Cmt149010,Cmt210990,Cmt165930,Cmt114370,Cmt148120,Cmt217520,Cmt217580,Cmt134350…	0.0106054
Molecular function	nucleotide-sugar transmembrane transporter activity	GO:0005338	5	0.00225698	4.29627	6	30	509	10934	Cmt273120,Cmt273150,Cmt134350,Cmt086150,Cmt233270,Cmt134280,	0.0114901
Molecular function	active transmembrane transporter activity	GO:0022804	4	0.00244568	1.58827	40	541	509	10934	Cmt008870,Cmt119310,Cmt148260,Cmt187820,Cmt160760,Cmt103790,Cmt234800,Cmt007580,Cmt160750,Cmt177180,Cmt113980,Cmt106390,Cmt149490,Cmt148150,Cmt084870,Cmt149010,Cmt210990,Cmt165930,Cmt114370,Cmt148120,Cmt134350,Cmt086150,Cmt030970,Cmt030950,Cmt148080,Cmt233270,Cmt030930,Cmt239030,Cmt239040,Cmt149370,Cmt255560,Cmt134280,Cmt171650,Cmt171630,Cmt015690,Cmt213790,Cmt057030,Cmt015730,Cmt213810,Cmt255610,	0.0122042
Molecular function	GTP binding	GO:0005525	9	0.00247605	1.99826	20	215	509	10934	Cmt078770,Cmt079220,Cmt007180,Cmt006590,Cmt077310,Cmt077330,Cmt077320,Cmt029650,Cmt077200,Cmt077220,Cmt077270,Cmt077260,Cmt105370,Cmt077290,Cmt157310,Cmt077150,Cmt077160,Cmt077180,Cmt041940,Cmt042010,	0.0122346
Molecular function	glutamate receptor activity	GO:0008066	5	0.00359026	4.66986	5	23	509	10934	Cmt217490,Cmt217480,Cmt217460,Cmt217500,Cmt217520,	0.0173989
Molecular function	transporter activity	GO:0005215	2	0.00372612	1.38589	66	1023	509	10934	Cmt008870,Cmt041450,Cmt119310,Cmt217490,Cmt269950,Cmt148260,Cmt187820,Cmt273120,Cmt010310,Cmt273150,Cmt007120,Cmt160760,Cmt103790,Cmt234800,Cmt007580,Cmt217480,Cmt145140,Cmt160750,Cmt177180,Cmt217460,Cmt192790,Cmt113980,Cmt006540,Cmt217500,Cmt110820,Cmt106390,Cmt149490,Cmt148150,Cmt233620,Cmt084870,Cmt233630,Cmt228260,Cmt149010,Cmt210990,Cmt165930,Cmt114370,Cmt148120,Cmt217520,Cmt217580,Cmt134350…	0.0178854
Molecular function	proton transmembrane transporter activity	GO:0015078	7	0.00387892	2.00344	18	193	509	10934	Cmt008870,Cmt119310,Cmt234800,Cmt149490,Cmt148150,Cmt084870,Cmt149010,Cmt030970,Cmt030950,Cmt030930,Cmt239030,Cmt239040,Cmt149370,Cmt015690,Cmt213790,Cmt057030,Cmt015730,Cmt213810,	0.0184432
Molecular function	3'-5' exonuclease activity	GO:0008408	7	0.00413289	3.06876	8	56	509	10934	Cmt067130,Cmt067160,Cmt256710,Cmt256760,Cmt202620,Cmt202630,Cmt038770,Cmt038800,	0.0194671
Molecular function	MAP kinase kinase kinase activity	GO:0004709	8	0.00436438	4.47528	5	24	509	10934	Cmt105130,Cmt105110,Cmt268510,Cmt268940,Cmt171570,	0.0203671
Molecular function	nitrate transmembrane transporter activity	GO:0015112	7	0.00436438	4.47528	5	24	509	10934	Cmt030970,Cmt030950,Cmt030930,Cmt213790,Cmt213810,	0.0203671
Molecular function	antiporter activity	GO:0015297	6	0.00459649	2.01758	17	181	509	10934	Cmt148260,Cmt160760,Cmt160750,Cmt177180,Cmt165930,Cmt148120,Cmt134350,Cmt086150,Cmt148080,Cmt233270,Cmt239030,Cmt239040,Cmt255560,Cmt134280,Cmt171650,Cmt171630,Cmt255610,	0.0210603
Molecular function	ion transmembrane transporter activity	GO:0015075	4	0.0059475	1.5177	39	552	509	10934	Cmt008870,Cmt041450,Cmt119310,Cmt217490,Cmt269950,Cmt103790,Cmt234800,Cmt217480,Cmt145140,Cmt217460,Cmt192790,Cmt217500,Cmt106390,Cmt149490,Cmt148150,Cmt233620,Cmt084870,Cmt233630,Cmt149010,Cmt217520,Cmt217580,Cmt134350,Cmt273310,Cmt030970,Cmt030950,Cmt030930,Cmt144970,Cmt239030,Cmt239040,Cmt149370,Cmt014930,Cmt014940,Cmt134280,Cmt142690,Cmt015690,Cmt213790,Cmt057030,Cmt015730,Cmt213810,	0.0265269
Molecular function	carboxylic ester hydrolase activity	GO:0052689	5	0.00635964	1.87223	19	218	509	10934	Cmt154150,Cmt154140,Cmt154130,Cmt033050,Cmt166930,Cmt035590,Cmt150880,Cmt152110,Cmt033260,Cmt033240,Cmt033230,Cmt033220,Cmt033210,Cmt033650,Cmt033090,Cmt033160,Cmt033150,Cmt031370,Cmt154190,	0.0269349
Molecular function	inorganic molecular entity transmembrane transporter activity	GO:0015318	4	0.00652598	1.52848	37	520	509	10934	Cmt008870,Cmt041450,Cmt119310,Cmt217490,Cmt269950,Cmt103790,Cmt234800,Cmt217480,Cmt145140,Cmt217460,Cmt192790,Cmt217500,Cmt106390,Cmt149490,Cmt148150,Cmt233620,Cmt084870,Cmt233630,Cmt149010,Cmt217520,Cmt217580,Cmt273310,Cmt030970,Cmt030950,Cmt030930,Cmt144970,Cmt239030,Cmt239040,Cmt149370,Cmt014930,Cmt014940,Cmt142690,Cmt015690,Cmt213790,Cmt057030,Cmt015730,Cmt213810,	0.0274091
Molecular function	ligand-gated channel activity	GO:0022834	7	0.00739054	3.97803	5	27	509	10934	Cmt217490,Cmt217480,Cmt217460,Cmt217500,Cmt217520,	0.0305314
Molecular function	ligand-gated ion channel activity	GO:0015276	8	0.00739054	3.97803	5	27	509	10934	Cmt217490,Cmt217480,Cmt217460,Cmt217500,Cmt217520,	0.0305314
Molecular function	voltage-gated ion channel activity	GO:0005244	8	0.0076647	3.39179	6	38	509	10934	Cmt269950,Cmt145140,Cmt192790,Cmt217580,Cmt144970,Cmt142690,	0.0311533
Molecular function	voltage-gated channel activity	GO:0022832	7	0.0076647	3.39179	6	38	509	10934	Cmt269950,Cmt145140,Cmt192790,Cmt217580,Cmt144970,Cmt142690,	0.0311533
Molecular function	protein methyltransferase activity	GO:0008276	6	0.00771873	2.77179	8	62	509	10934	Cmt041060,Cmt104640,Cmt105000,Cmt040920,Cmt104950,Cmt097630,Cmt097660,Cmt063440,	0.0308749
Molecular function	metal ion transmembrane transporter activity	GO:0046873	7	0.00952457	1.87273	17	195	509	10934	Cmt041450,Cmt217490,Cmt269950,Cmt103790,Cmt217480,Cmt145140,Cmt217460,Cmt192790,Cmt217500,Cmt106390,Cmt233620,Cmt233630,Cmt217520,Cmt217580,Cmt273310,Cmt144970,Cmt142690,	0.0372123
Molecular function	ion channel activity	GO:0005216	6	0.00954855	2.08401	13	134	509	10934	Cmt217490,Cmt269950,Cmt217480,Cmt145140,Cmt217460,Cmt192790,Cmt217500,Cmt217520,Cmt217580,Cmt144970,Cmt014930,Cmt014940,Cmt142690,	0.037019
Molecular function	active ion transmembrane transporter activity	GO:0022853	5	0.0123563	1.72541	20	249	509	10934	Cmt008870,Cmt119310,Cmt103790,Cmt234800,Cmt106390,Cmt149490,Cmt148150,Cmt084870,Cmt149010,Cmt030970,Cmt030950,Cmt030930,Cmt239030,Cmt239040,Cmt149370,Cmt015690,Cmt213790,Cmt057030,Cmt015730,Cmt213810,	0.0464746
Molecular function	symporter activity	GO:0015293	6	0.0134878	1.9947	13	140	509	10934	Cmt008870,Cmt113980,Cmt149490,Cmt148150,Cmt084870,Cmt149010,Cmt114370,Cmt030970,Cmt030950,Cmt030930,Cmt149370,Cmt213790,Cmt213810,	0.0496193
Molecular function	UDP-glycosyltransferase activity	GO:0008194	5	0.0141826	1.67698	21	269	509	10934	Cmt111870,Cmt111890,Cmt161280,Cmt261940,Cmt269940,Cmt035640,Cmt122850,Cmt122820,Cmt151670,Cmt151690,Cmt242620,Cmt262220,Cmt242610,Cmt262200,Cmt242600,Cmt040250,Cmt237730,Cmt216450,Cmt238290,Cmt040280,Cmt040270,	0.0517973
Molecular function	nucleotidyltransferase activity	GO:0016779	5	0.0142507	1.98055	13	141	509	10934	Cmt071210,Cmt071200,Cmt072560,Cmt072120,Cmt205160,Cmt115690,Cmt071180,Cmt115620,Cmt202620,Cmt202630,Cmt070550,Cmt041920,Cmt042050,	0.0516715
Molecular function	catalytic activity	GO:0003824	2	0.0143787	1.07237	348	6971	509	10934	Cmt144350,Cmt039160,Cmt259210,Cmt154150,Cmt271350,Cmt224120,Cmt008420,Cmt259200,Cmt154140,Cmt271360,Cmt078770,Cmt039110,Cmt111870,Cmt144300,Cmt269470,Cmt179420,Cmt144330,Cmt111890,Cmt154130,Cmt081500,Cmt037380,Cmt102960,Cmt119310,Cmt081520,Cmt040530,Cmt105130,Cmt145611,Cmt081540,Cmt039520,Cmt079220,Cmt105110,Cmt104260,Cmt189620,Cmt081560,Cmt142520,Cmt189610,Cmt037320,Cmt258310,Cmt029710,Cmt037310…	0.0517633
Molecular function	calcium channel activity	GO:0005262	9	0.0152408	3.35646	5	32	509	10934	Cmt217490,Cmt217480,Cmt217460,Cmt217500,Cmt217520,	0.0544778
Molecular function	potassium ion transmembrane transporter activity	GO:0015079	8	0.0156229	2.45501	8	70	509	10934	Cmt041450,Cmt269950,Cmt145140,Cmt192790,Cmt217580,Cmt273310,Cmt144970,Cmt142690,	0.0554503
Molecular function	obsolete coenzyme binding	GO:0050662	0	0.0195231	3.15902	5	34	509	10934	Cmt039160,Cmt039110,Cmt039190,Cmt100820,Cmt026860,	0.0688087
Molecular function	N-methyltransferase activity	GO:0008170	6	0.0197275	2.35412	8	73	509	10934	Cmt041060,Cmt104640,Cmt105000,Cmt040920,Cmt104950,Cmt097630,Cmt097660,Cmt063440,	0.0649846
Molecular function	ubiquitin binding	GO:0043130	5	0.0219322	3.06876	5	35	509	10934	Cmt081090,Cmt264200,Cmt080550,Cmt251620,Cmt264110,	0.0717782
Molecular function	pyrophosphate hydrolysis-driven proton transmembrane transporter activity	GO:0009678	8	0.0273099	2.90288	5	37	509	10934	Cmt119310,Cmt234800,Cmt015690,Cmt057030,Cmt015730,	0.08767
Molecular function	hexosyltransferase activity	GO:0016758	5	0.0284182	1.47207	27	394	509	10934	Cmt111870,Cmt111890,Cmt102960,Cmt145611,Cmt161280,Cmt261940,Cmt269940,Cmt035640,Cmt122850,Cmt122820,Cmt268390,Cmt151670,Cmt151690,Cmt242620,Cmt262220,Cmt242610,Cmt262200,Cmt242600,Cmt040250,Cmt269310,Cmt237750,Cmt237730,Cmt104340,Cmt216450,Cmt238290,Cmt040280,Cmt040270,	0.0906505
Molecular function	metal ion binding	GO:0046872	5	0.0318534	1.13967	152	2865	509	10934	Cmt064110,Cmt271350,Cmt249400,Cmt224120,Cmt108220,Cmt171930,Cmt037380,Cmt262870,Cmt119310,Cmt105140,Cmt104260,Cmt258730,Cmt189620,Cmt108210,Cmt142520,Cmt189610,Cmt037320,Cmt258310,Cmt037310,Cmt081100,Cmt258770,Cmt037410,Cmt059100,Cmt059110,Cmt142500,Cmt059120,Cmt059130,Cmt158020,Cmt059140,Cmt002730,Cmt114010,Cmt059150,Cmt059160,Cmt265500,Cmt206760,Cmt272280,Cmt266850,Cmt265520,Cmt266860,Cmt272230…	0.0967116
Molecular function	ubiquitin-like protein binding	GO:0032182	4	0.0334593	2.75402	5	39	509	10934	Cmt081090,Cmt264200,Cmt080550,Cmt251620,Cmt264110,	0.100979
Molecular function	nucleobase-containing compound transmembrane transporter activity	GO:0015932	4	0.0356266	2.43185	6	53	509	10934	Cmt273120,Cmt273150,Cmt134350,Cmt086150,Cmt233270,Cmt134280,	0.10688
Molecular function	cation binding	GO:0043169	4	0.0366602	1.13453	152	2878	509	10934	Cmt064110,Cmt271350,Cmt249400,Cmt224120,Cmt108220,Cmt171930,Cmt037380,Cmt262870,Cmt119310,Cmt105140,Cmt104260,Cmt258730,Cmt189620,Cmt108210,Cmt142520,Cmt189610,Cmt037320,Cmt258310,Cmt037310,Cmt081100,Cmt258770,Cmt037410,Cmt059100,Cmt059110,Cmt142500,Cmt059120,Cmt059130,Cmt158020,Cmt059140,Cmt002730,Cmt114010,Cmt059150,Cmt059160,Cmt265500,Cmt206760,Cmt272280,Cmt266850,Cmt265520,Cmt266860,Cmt272230…	0.10933
Molecular function	passive transmembrane transporter activity	GO:0022803	4	0.0479376	1.6722	13	167	509	10934	Cmt217490,Cmt269950,Cmt217480,Cmt145140,Cmt217460,Cmt192790,Cmt217500,Cmt217520,Cmt217580,Cmt144970,Cmt014930,Cmt014940,Cmt142690,	0.135733
Molecular function	channel activity	GO:0015267	5	0.0479376	1.6722	13	167	509	10934	Cmt217490,Cmt269950,Cmt217480,Cmt145140,Cmt217460,Cmt192790,Cmt217500,Cmt217520,Cmt217580,Cmt144970,Cmt014930,Cmt014940,Cmt142690,	0.135733
Cellular component	apoplast	GO:0048046	4	3.73011e-07	2.72138	31	273	467	11192	Cmt271360,Cmt038280,Cmt108220,Cmt108210,Cmt059100,Cmt059110,Cmt059120,Cmt059140,Cmt187820,Cmt059150,Cmt059160,Cmt206760,Cmt266850,Cmt266860,Cmt167350,Cmt271000,Cmt167310,Cmt137080,Cmt059030,Cmt059040,Cmt059060,Cmt059070,Cmt059080,Cmt271050,Cmt111610,Cmt137700,Cmt038330,Cmt038300,Cmt059220,Cmt059230,Cmt161730,	8.80306e-05
Cellular component	extracellular region	GO:0005576	3	4.06539e-07	1.81253	72	952	467	11192	Cmt259210,Cmt259200,Cmt271360,Cmt078770,Cmt038280,Cmt108220,Cmt079220,Cmt104260,Cmt189620,Cmt108210,Cmt189610,Cmt163440,Cmt059100,Cmt243760,Cmt059110,Cmt059120,Cmt059140,Cmt002730,Cmt187820,Cmt059150,Cmt059160,Cmt206760,Cmt266850,Cmt266860,Cmt243740,Cmt167370,Cmt167350,Cmt271000,Cmt167310,Cmt189580,Cmt189560,Cmt189530,Cmt005630,Cmt137080,Cmt087970,Cmt059030,Cmt059040,Cmt265620,Cmt062690,Cmt059060…	4.79717e-05
Cellular component	RNA polymerase complex	GO:0030880	6	4.11317e-06	4.24709	14	79	467	11192	Cmt210350,Cmt071210,Cmt071200,Cmt072560,Cmt072120,Cmt115690,Cmt071180,Cmt115620,Cmt118270,Cmt006880,Cmt118190,Cmt070550,Cmt041920,Cmt042050,	0.000323569
Cellular component	RNA-directed RNA polymerase complex	GO:0031379	7	1.85467e-05	9.5863	6	15	467	11192	Cmt071210,Cmt071200,Cmt072560,Cmt072120,Cmt071180,Cmt070550,	0.00109425
Cellular component	nuclear RNA-directed RNA polymerase complex	GO:0031380	8	1.85467e-05	9.5863	6	15	467	11192	Cmt071210,Cmt071200,Cmt072560,Cmt072120,Cmt071180,Cmt070550,	0.00109425
Cellular component	integral component of membrane	GO:0016021	4	0.000179127	1.26694	167	3159	467	11192	Cmt271350,Cmt084190,Cmt008870,Cmt041450,Cmt263750,Cmt179420,Cmt263730,Cmt263720,Cmt102960,Cmt119310,Cmt145611,Cmt039520,Cmt104260,Cmt258310,Cmt163460,Cmt085840,Cmt217490,Cmt269950,Cmt148260,Cmt220690,Cmt187820,Cmt109070,Cmt273120,Cmt265500,Cmt272280,Cmt263780,Cmt213040,Cmt265520,Cmt273150,Cmt213070,Cmt263760,Cmt007120,Cmt271380,Cmt160760,Cmt103790,Cmt254870,Cmt007580,Cmt217480,Cmt145140,Cmt160750…	0.00704568
Cellular component	phagocytic vesicle	GO:0045335	9	0.000181225	8.55919	5	14	467	11192	Cmt144350,Cmt144300,Cmt144330,Cmt144660,Cmt144480,	0.00610987
Cellular component	transferase complex, transferring phosphorus-containing groups	GO:0061695	5	0.00062994	2.60497	15	138	467	11192	Cmt210350,Cmt164760,Cmt071210,Cmt071200,Cmt072560,Cmt072120,Cmt115690,Cmt071180,Cmt115620,Cmt118270,Cmt006880,Cmt118190,Cmt070550,Cmt041920,Cmt042050,	0.0185832
Cellular component	obsolete cell	GO:0005623	0	0.00071573	5.32572	6	27	467	11192	Cmt207210,Cmt207280,Cmt041740,Cmt111220,Cmt111160,Cmt209700,	0.0168912
Cellular component	intrinsic component of membrane	GO:0031224	3	0.000799683	1.22976	168	3274	467	11192	Cmt271350,Cmt084190,Cmt008870,Cmt041450,Cmt263750,Cmt179420,Cmt263730,Cmt263720,Cmt102960,Cmt119310,Cmt178980,Cmt145611,Cmt039520,Cmt104260,Cmt258310,Cmt163460,Cmt085840,Cmt217490,Cmt269950,Cmt148260,Cmt220690,Cmt187820,Cmt109070,Cmt273120,Cmt265500,Cmt272280,Cmt263780,Cmt213040,Cmt265520,Cmt273150,Cmt213070,Cmt263760,Cmt007120,Cmt271380,Cmt160760,Cmt103790,Cmt254870,Cmt007580,Cmt217480,Cmt145140…	0.0171568
Cellular component	endocytic vesicle	GO:0030139	8	0.0022317	5.20994	5	23	467	11192	Cmt144350,Cmt144300,Cmt144330,Cmt144660,Cmt144480,	0.035112
Cellular component	nuclear DNA-directed RNA polymerase complex	GO:0055029	8	0.00295319	3.24959	8	59	467	11192	Cmt210350,Cmt115690,Cmt115620,Cmt118270,Cmt006880,Cmt118190,Cmt041920,Cmt042050,	0.0435595
Cellular component	cell wall	GO:0005618	4	0.00385219	1.60383	35	523	467	11192	Cmt108220,Cmt108210,Cmt059100,Cmt059110,Cmt059120,Cmt059140,Cmt059150,Cmt059160,Cmt266850,Cmt266860,Cmt167370,Cmt059030,Cmt059040,Cmt265620,Cmt059060,Cmt059070,Cmt059080,Cmt167250,Cmt167240,Cmt226990,Cmt111610,Cmt084780,Cmt227000,Cmt137750,Cmt227010,Cmt183610,Cmt183600,Cmt037070,Cmt037480,Cmt037450,Cmt059220,Cmt059230,Cmt140860,Cmt161730,Cmt140800,	0.0505064
Cellular component	DNA-directed RNA polymerase complex	GO:0000428	7	0.00491884	2.99572	8	64	467	11192	Cmt210350,Cmt115690,Cmt115620,Cmt118270,Cmt006880,Cmt118190,Cmt041920,Cmt042050,	0.0610972
Cellular component	external encapsulating structure	GO:0030312	3	0.0050347	1.57669	35	532	467	11192	Cmt108220,Cmt108210,Cmt059100,Cmt059110,Cmt059120,Cmt059140,Cmt059150,Cmt059160,Cmt266850,Cmt266860,Cmt167370,Cmt059030,Cmt059040,Cmt265620,Cmt059060,Cmt059070,Cmt059080,Cmt167250,Cmt167240,Cmt226990,Cmt111610,Cmt084780,Cmt227000,Cmt137750,Cmt227010,Cmt183610,Cmt183600,Cmt037070,Cmt037480,Cmt037450,Cmt059220,Cmt059230,Cmt140860,Cmt161730,Cmt140800,	0.0565805
Cellular component	RNA polymerase II, holoenzyme	GO:0016591	9	0.00664224	3.50718	6	41	467	11192	Cmt210350,Cmt115690,Cmt115620,Cmt118270,Cmt006880,Cmt118190,	0.0627027
Cellular component	chromosomal region	GO:0098687	3	0.0412165	2.1787	7	77	467	11192	Cmt104640,Cmt105000,Cmt104950,Cmt063440,Cmt238640,Cmt268970,Cmt268500,	0.249413
Cellular component	membrane	GO:0016020	3	0.0464696	1.09026	219	4814	467	11192	Cmt259210,Cmt271350,Cmt008420,Cmt084190,Cmt259200,Cmt008870,Cmt041450,Cmt078770,Cmt004490,Cmt171930,Cmt263750,Cmt179420,Cmt263730,Cmt263720,Cmt102960,Cmt119310,Cmt105130,Cmt178980,Cmt145611,Cmt039520,Cmt079220,Cmt105110,Cmt104260,Cmt258310,Cmt235690,Cmt163460,Cmt235670,Cmt085840,Cmt217490,Cmt269950,Cmt148260,Cmt166930,Cmt220690,Cmt187820,Cmt109070,Cmt273120,Cmt265500,Cmt272280,Cmt263780,Cmt213040…	0.274171
Biological process	response to herbivore	GO:0080027	6	0	20.7798	17	21	408	10473	Cmt258310,Cmt044160,Cmt265500,Cmt265520,Cmt264720,Cmt264710,Cmt267840,Cmt266510,Cmt265690,Cmt264760,Cmt263410,Cmt263400,Cmt264800,Cmt198730,Cmt258290,Cmt258280,Cmt265490,	0
Biological process	purine nucleobase biosynthetic process	GO:0009113	9	0	16.7407	15	23	408	10473	Cmt037380,Cmt037320,Cmt037310,Cmt037410,Cmt037270,Cmt037200,Cmt037170,Cmt037160,Cmt037150,Cmt037110,Cmt037080,Cmt037070,Cmt037480,Cmt037460,Cmt037450,	0
Biological process	nucleobase biosynthetic process	GO:0046112	8	0	12.1928	19	40	408	10473	Cmt037380,Cmt037320,Cmt037310,Cmt037410,Cmt037270,Cmt037200,Cmt037170,Cmt037160,Cmt037150,Cmt105380,Cmt037110,Cmt042130,Cmt037080,Cmt037070,Cmt037480,Cmt041960,Cmt037460,Cmt037450,Cmt042070,	0
Biological process	nucleoside metabolic process	GO:0009116	7	3.55271e-15	10.1607	19	48	408	10473	Cmt037380,Cmt037320,Cmt037310,Cmt037410,Cmt037270,Cmt037200,Cmt037170,Cmt037160,Cmt037150,Cmt105380,Cmt037110,Cmt042130,Cmt037080,Cmt037070,Cmt037480,Cmt041960,Cmt037460,Cmt037450,Cmt042070,	1.25944e-12
Biological process	'de novo' IMP biosynthetic process	GO:0006189	13	6.32827e-15	14.2606	15	27	408	10473	Cmt037380,Cmt037320,Cmt037310,Cmt037410,Cmt037270,Cmt037200,Cmt037170,Cmt037160,Cmt037150,Cmt037110,Cmt037080,Cmt037070,Cmt037480,Cmt037460,Cmt037450,	1.7947e-12
Biological process	IMP biosynthetic process	GO:0006188	12	5.05151e-14	12.8346	15	30	408	10473	Cmt037380,Cmt037320,Cmt037310,Cmt037410,Cmt037270,Cmt037200,Cmt037170,Cmt037160,Cmt037150,Cmt037110,Cmt037080,Cmt037070,Cmt037480,Cmt037460,Cmt037450,	1.19384e-11
Biological process	ribonucleoside monophosphate biosynthetic process	GO:0009156	10	5.71765e-14	9.03173	19	54	408	10473	Cmt037380,Cmt037320,Cmt037310,Cmt037410,Cmt037270,Cmt037200,Cmt037170,Cmt037160,Cmt037150,Cmt105380,Cmt037110,Cmt042130,Cmt037080,Cmt037070,Cmt037480,Cmt041960,Cmt037460,Cmt037450,Cmt042070,	1.15823e-11
Biological process	purine nucleobase metabolic process	GO:0006144	8	9.4813e-14	12.4205	15	31	408	10473	Cmt037380,Cmt037320,Cmt037310,Cmt037410,Cmt037270,Cmt037200,Cmt037170,Cmt037160,Cmt037150,Cmt037110,Cmt037080,Cmt037070,Cmt037480,Cmt037460,Cmt037450,	1.68056e-11
Biological process	IMP metabolic process	GO:0046040	11	9.4813e-14	12.4205	15	31	408	10473	Cmt037380,Cmt037320,Cmt037310,Cmt037410,Cmt037270,Cmt037200,Cmt037170,Cmt037160,Cmt037150,Cmt037110,Cmt037080,Cmt037070,Cmt037480,Cmt037460,Cmt037450,	1.68056e-11
Biological process	nucleoside monophosphate biosynthetic process	GO:0009124	9	1.78524e-13	8.55637	19	57	408	10473	Cmt037380,Cmt037320,Cmt037310,Cmt037410,Cmt037270,Cmt037200,Cmt037170,Cmt037160,Cmt037150,Cmt105380,Cmt037110,Cmt042130,Cmt037080,Cmt037070,Cmt037480,Cmt041960,Cmt037460,Cmt037450,Cmt042070,	2.53147e-11
Biological process	ribonucleoside monophosphate metabolic process	GO:0009161	9	1.78524e-13	8.55637	19	57	408	10473	Cmt037380,Cmt037320,Cmt037310,Cmt037410,Cmt037270,Cmt037200,Cmt037170,Cmt037160,Cmt037150,Cmt105380,Cmt037110,Cmt042130,Cmt037080,Cmt037070,Cmt037480,Cmt041960,Cmt037460,Cmt037450,Cmt042070,	2.53147e-11
Biological process	nucleobase metabolic process	GO:0009112	7	3.65596e-13	8.26633	19	59	408	10473	Cmt037380,Cmt037320,Cmt037310,Cmt037410,Cmt037270,Cmt037200,Cmt037170,Cmt037160,Cmt037150,Cmt105380,Cmt037110,Cmt042130,Cmt037080,Cmt037070,Cmt037480,Cmt041960,Cmt037460,Cmt037450,Cmt042070,	4.32013e-11
Biological process	nucleoside monophosphate metabolic process	GO:0009123	8	5.16254e-13	8.12855	19	60	408	10473	Cmt037380,Cmt037320,Cmt037310,Cmt037410,Cmt037270,Cmt037200,Cmt037170,Cmt037160,Cmt037150,Cmt105380,Cmt037110,Cmt042130,Cmt037080,Cmt037070,Cmt037480,Cmt041960,Cmt037460,Cmt037450,Cmt042070,	5.63114e-11
Biological process	glycosyl compound metabolic process	GO:1901657	5	1.21525e-12	5.17214	27	134	408	10473	Cmt037380,Cmt102960,Cmt037320,Cmt037310,Cmt037410,Cmt035640,Cmt272280,Cmt037270,Cmt003000,Cmt037200,Cmt037170,Cmt037160,Cmt037150,Cmt105380,Cmt037110,Cmt002980,Cmt002940,Cmt042130,Cmt037080,Cmt037070,Cmt037480,Cmt041960,Cmt037460,Cmt037450,Cmt237730,Cmt042070,Cmt104340,	1.23087e-10
Biological process	purine nucleoside monophosphate biosynthetic process	GO:0009127	10	3.81573e-12	10.1325	15	38	408	10473	Cmt037380,Cmt037320,Cmt037310,Cmt037410,Cmt037270,Cmt037200,Cmt037170,Cmt037160,Cmt037150,Cmt037110,Cmt037080,Cmt037070,Cmt037480,Cmt037460,Cmt037450,	3.60713e-10
Biological process	purine ribonucleoside monophosphate biosynthetic process	GO:0009168	11	3.81573e-12	10.1325	15	38	408	10473	Cmt037380,Cmt037320,Cmt037310,Cmt037410,Cmt037270,Cmt037200,Cmt037170,Cmt037160,Cmt037150,Cmt037110,Cmt037080,Cmt037070,Cmt037480,Cmt037460,Cmt037450,	3.60713e-10
Biological process	purine nucleoside monophosphate metabolic process	GO:0009126	9	5.98199e-12	9.87274	15	39	408	10473	Cmt037380,Cmt037320,Cmt037310,Cmt037410,Cmt037270,Cmt037200,Cmt037170,Cmt037160,Cmt037150,Cmt037110,Cmt037080,Cmt037070,Cmt037480,Cmt037460,Cmt037450,	4.98969e-10
Biological process	purine ribonucleoside monophosphate metabolic process	GO:0009167	10	5.98199e-12	9.87274	15	39	408	10473	Cmt037380,Cmt037320,Cmt037310,Cmt037410,Cmt037270,Cmt037200,Cmt037170,Cmt037160,Cmt037150,Cmt037110,Cmt037080,Cmt037070,Cmt037480,Cmt037460,Cmt037450,	4.98969e-10
Biological process	glutamine metabolic process	GO:0006541	10	6.61979e-11	8.55637	15	45	408	10473	Cmt037380,Cmt037320,Cmt037310,Cmt037410,Cmt037270,Cmt037200,Cmt037170,Cmt037160,Cmt037150,Cmt037110,Cmt037080,Cmt037070,Cmt037480,Cmt037460,Cmt037450,	4.94046e-09
Biological process	wax biosynthetic process	GO:0010025	7	4.14948e-10	8.35739	14	43	408	10473	Cmt271350,Cmt071210,Cmt071200,Cmt072560,Cmt072120,Cmt271380,Cmt270990,Cmt271060,Cmt271090,Cmt071180,Cmt271020,Cmt271040,Cmt070550,Cmt240130,	2.94198e-08
Biological process	wax metabolic process	GO:0010166	6	5.87245e-10	8.16745	14	44	408	10473	Cmt271350,Cmt071210,Cmt071200,Cmt072560,Cmt072120,Cmt271380,Cmt270990,Cmt271060,Cmt271090,Cmt071180,Cmt271020,Cmt271040,Cmt070550,Cmt240130,	3.9653e-08
Biological process	lipid biosynthetic process	GO:0008610	5	1.5231e-09	2.41645	53	563	408	10473	Cmt271350,Cmt258310,Cmt163460,Cmt071210,Cmt071200,Cmt072560,Cmt072120,Cmt149100,Cmt035640,Cmt265500,Cmt265520,Cmt271380,Cmt134480,Cmt264720,Cmt152290,Cmt264710,Cmt149090,Cmt149080,Cmt270990,Cmt267840,Cmt266510,Cmt149440,Cmt254100,Cmt265690,Cmt271060,Cmt264760,Cmt263410,Cmt030270,Cmt271090,Cmt071180,Cmt263400,Cmt271020,Cmt271040,Cmt264800,Cmt143210,Cmt268390,Cmt240850,Cmt195250,Cmt195220,Cmt198730…	9.81708e-08
Biological process	regulation of defense response to bacterium	GO:1900424	7	1.59706e-09	7.00067	15	55	408	10473	Cmt254870,Cmt077310,Cmt077330,Cmt077320,Cmt077200,Cmt077220,Cmt077270,Cmt077260,Cmt077290,Cmt077150,Cmt077160,Cmt077180,Cmt268510,Cmt268940,Cmt171570,	9.8462e-08
Biological process	negative regulation of defense response to bacterium	GO:1900425	8	2.03809e-09	10.4578	11	27	408	10473	Cmt077310,Cmt077330,Cmt077320,Cmt077200,Cmt077220,Cmt077270,Cmt077260,Cmt077290,Cmt077150,Cmt077160,Cmt077180,	1.20417e-07
Biological process	fatty acid derivative biosynthetic process	GO:1901570	6	2.13607e-09	7.48683	14	48	408	10473	Cmt271350,Cmt071210,Cmt071200,Cmt072560,Cmt072120,Cmt271380,Cmt270990,Cmt271060,Cmt271090,Cmt071180,Cmt271020,Cmt271040,Cmt070550,Cmt240130,	1.21158e-07
Biological process	ribonucleotide biosynthetic process	GO:0009260	10	1.32246e-08	4.73508	19	103	408	10473	Cmt037380,Cmt037320,Cmt037310,Cmt037410,Cmt037270,Cmt037200,Cmt037170,Cmt037160,Cmt037150,Cmt105380,Cmt037110,Cmt042130,Cmt037080,Cmt037070,Cmt037480,Cmt041960,Cmt037460,Cmt037450,Cmt042070,	7.21249e-07
Biological process	ribose phosphate biosynthetic process	GO:0046390	7	2.16098e-08	4.60107	19	106	408	10473	Cmt037380,Cmt037320,Cmt037310,Cmt037410,Cmt037270,Cmt037200,Cmt037170,Cmt037160,Cmt037150,Cmt105380,Cmt037110,Cmt042130,Cmt037080,Cmt037070,Cmt037480,Cmt041960,Cmt037460,Cmt037450,Cmt042070,	1.13491e-06
Biological process	fatty acid derivative metabolic process	GO:1901568	5	2.47196e-08	6.3047	14	57	408	10473	Cmt271350,Cmt071210,Cmt071200,Cmt072560,Cmt072120,Cmt271380,Cmt270990,Cmt271060,Cmt271090,Cmt071180,Cmt271020,Cmt271040,Cmt070550,Cmt240130,	1.25187e-06
Biological process	response to external biotic stimulus	GO:0043207	4	9.22624e-08	1.93023	67	891	408	10473	Cmt084190,Cmt105130,Cmt105110,Cmt258310,Cmt163460,Cmt071210,Cmt085840,Cmt114030,Cmt071200,Cmt072560,Cmt044160,Cmt072120,Cmt114420,Cmt265500,Cmt265520,Cmt254870,Cmt103770,Cmt077310,Cmt077330,Cmt077320,Cmt264720,Cmt264710,Cmt165560,Cmt165530,Cmt106370,Cmt149490,Cmt082210,Cmt149010,Cmt267840,Cmt266510,Cmt265690,Cmt264760,Cmt263410,Cmt030270,Cmt071180,Cmt263400,Cmt134350,Cmt098200,Cmt264800,Cmt077200…	4.51131e-06
Biological process	response to other organism	GO:0051707	5	9.22624e-08	1.93023	67	891	408	10473	Cmt084190,Cmt105130,Cmt105110,Cmt258310,Cmt163460,Cmt071210,Cmt085840,Cmt114030,Cmt071200,Cmt072560,Cmt044160,Cmt072120,Cmt114420,Cmt265500,Cmt265520,Cmt254870,Cmt103770,Cmt077310,Cmt077330,Cmt077320,Cmt264720,Cmt264710,Cmt165560,Cmt165530,Cmt106370,Cmt149490,Cmt082210,Cmt149010,Cmt267840,Cmt266510,Cmt265690,Cmt264760,Cmt263410,Cmt030270,Cmt071180,Cmt263400,Cmt134350,Cmt098200,Cmt264800,Cmt077200…	4.51131e-06
Biological process	lipid metabolic process	GO:0006629	4	1.34711e-07	1.88824	69	938	408	10473	Cmt271350,Cmt008420,Cmt102960,Cmt258310,Cmt163460,Cmt071210,Cmt071200,Cmt072560,Cmt243760,Cmt072120,Cmt149100,Cmt035640,Cmt265500,Cmt265520,Cmt008480,Cmt008450,Cmt271380,Cmt239250,Cmt243740,Cmt134480,Cmt264720,Cmt152290,Cmt264710,Cmt149090,Cmt149080,Cmt270990,Cmt267840,Cmt266510,Cmt149440,Cmt254100,Cmt265690,Cmt271060,Cmt264760,Cmt263410,Cmt030270,Cmt271090,Cmt071180,Cmt263400,Cmt150880,Cmt271020…	6.16193e-06
Biological process	response to biotic stimulus	GO:0009607	3	2.21314e-07	1.87487	68	931	408	10473	Cmt084190,Cmt105130,Cmt105110,Cmt258310,Cmt163460,Cmt071210,Cmt085840,Cmt163440,Cmt114030,Cmt071200,Cmt072560,Cmt044160,Cmt072120,Cmt114420,Cmt265500,Cmt265520,Cmt254870,Cmt103770,Cmt077310,Cmt077330,Cmt077320,Cmt264720,Cmt264710,Cmt165560,Cmt165530,Cmt106370,Cmt149490,Cmt082210,Cmt149010,Cmt267840,Cmt266510,Cmt265690,Cmt264760,Cmt263410,Cmt030270,Cmt071180,Cmt263400,Cmt134350,Cmt098200,Cmt264800…	9.80697e-06
Biological process	purine ribonucleotide biosynthetic process	GO:0009152	11	2.57697e-07	4.93637	15	78	408	10473	Cmt037380,Cmt037320,Cmt037310,Cmt037410,Cmt037270,Cmt037200,Cmt037170,Cmt037160,Cmt037150,Cmt037110,Cmt037080,Cmt037070,Cmt037480,Cmt037460,Cmt037450,	1.10731e-05
Biological process	biological process involved in interspecies interaction between organisms	GO:0044419	2	2.62082e-07	1.87754	67	916	408	10473	Cmt084190,Cmt105130,Cmt105110,Cmt258310,Cmt163460,Cmt071210,Cmt085840,Cmt114030,Cmt071200,Cmt072560,Cmt044160,Cmt072120,Cmt114420,Cmt265500,Cmt265520,Cmt254870,Cmt103770,Cmt077310,Cmt077330,Cmt077320,Cmt264720,Cmt264710,Cmt165560,Cmt165530,Cmt106370,Cmt149490,Cmt082210,Cmt149010,Cmt267840,Cmt266510,Cmt265690,Cmt264760,Cmt263410,Cmt030270,Cmt071180,Cmt263400,Cmt134350,Cmt098200,Cmt264800,Cmt077200…	1.09304e-05
Biological process	negative regulation of response to external stimulus	GO:0032102	6	3.11091e-07	5.65591	13	59	408	10473	Cmt104260,Cmt077310,Cmt077330,Cmt077320,Cmt077200,Cmt077220,Cmt077270,Cmt077260,Cmt077290,Cmt077150,Cmt077160,Cmt077180,Cmt103010,	1.26036e-05
Biological process	purine nucleotide biosynthetic process	GO:0006164	10	4.3169e-07	4.75354	15	81	408	10473	Cmt037380,Cmt037320,Cmt037310,Cmt037410,Cmt037270,Cmt037200,Cmt037170,Cmt037160,Cmt037150,Cmt037110,Cmt037080,Cmt037070,Cmt037480,Cmt037460,Cmt037450,	1.70038e-05
Biological process	glutamine family amino acid metabolic process	GO:0009064	9	6.00464e-07	4.639	15	83	408	10473	Cmt037380,Cmt037320,Cmt037310,Cmt037410,Cmt037270,Cmt037200,Cmt037170,Cmt037160,Cmt037150,Cmt037110,Cmt037080,Cmt037070,Cmt037480,Cmt037460,Cmt037450,	2.30124e-05
Biological process	isoprenoid biosynthetic process	GO:0008299	7	6.0505e-07	3.14316	24	196	408	10473	Cmt258310,Cmt163460,Cmt035640,Cmt265500,Cmt265520,Cmt264720,Cmt264710,Cmt267840,Cmt266510,Cmt265690,Cmt264760,Cmt263410,Cmt030270,Cmt263400,Cmt264800,Cmt268390,Cmt198730,Cmt258290,Cmt258280,Cmt269310,Cmt237730,Cmt265490,Cmt202270,Cmt030490,	2.25779e-05
Biological process	purine-containing compound biosynthetic process	GO:0072522	6	9.66051e-07	4.47717	15	86	408	10473	Cmt037380,Cmt037320,Cmt037310,Cmt037410,Cmt037270,Cmt037200,Cmt037170,Cmt037160,Cmt037150,Cmt037110,Cmt037080,Cmt037070,Cmt037480,Cmt037460,Cmt037450,	3.51246e-05
Biological process	terpenoid biosynthetic process	GO:0016114	8	1.48333e-06	3.2869	21	164	408	10473	Cmt258310,Cmt035640,Cmt265500,Cmt265520,Cmt264720,Cmt264710,Cmt267840,Cmt266510,Cmt265690,Cmt264760,Cmt263410,Cmt263400,Cmt264800,Cmt268390,Cmt198730,Cmt258290,Cmt258280,Cmt269310,Cmt237730,Cmt265490,Cmt202270,	5.25839e-05
Biological process	nucleotide biosynthetic process	GO:0009165	9	1.74615e-06	3.50873	19	139	408	10473	Cmt037380,Cmt037320,Cmt037310,Cmt037410,Cmt037270,Cmt037200,Cmt037170,Cmt037160,Cmt037150,Cmt105380,Cmt037110,Cmt042130,Cmt037080,Cmt037070,Cmt037480,Cmt041960,Cmt037460,Cmt037450,Cmt042070,	6.03914e-05
Biological process	response to amino acid	GO:0043200	6	2.14149e-06	6.41728	10	40	408	10473	Cmt105130,Cmt105110,Cmt217490,Cmt217480,Cmt217460,Cmt217500,Cmt149490,Cmt149010,Cmt217520,Cmt149370,	7.23009e-05
Biological process	nucleoside phosphate biosynthetic process	GO:1901293	8	2.17329e-06	3.45896	19	141	408	10473	Cmt037380,Cmt037320,Cmt037310,Cmt037410,Cmt037270,Cmt037200,Cmt037170,Cmt037160,Cmt037150,Cmt105380,Cmt037110,Cmt042130,Cmt037080,Cmt037070,Cmt037480,Cmt041960,Cmt037460,Cmt037450,Cmt042070,	7.1668e-05
Biological process	ribonucleotide metabolic process	GO:0009259	9	2.92922e-06	3.05254	22	185	408	10473	Cmt037380,Cmt104260,Cmt037320,Cmt037310,Cmt037410,Cmt037270,Cmt037200,Cmt180260,Cmt037170,Cmt037160,Cmt037150,Cmt105380,Cmt037110,Cmt042130,Cmt037080,Cmt037070,Cmt037480,Cmt041960,Cmt037460,Cmt037450,Cmt042070,Cmt103010,	9.44008e-05
Biological process	xenobiotic transmembrane transport	GO:0006855	6	3.9147e-06	5.43001	11	52	408	10473	Cmt148260,Cmt160760,Cmt160750,Cmt177180,Cmt165930,Cmt148120,Cmt148080,Cmt255560,Cmt171650,Cmt171630,Cmt255610,	0.000123356
Biological process	xenobiotic transport	GO:0042908	5	3.9147e-06	5.43001	11	52	408	10473	Cmt148260,Cmt160760,Cmt160750,Cmt177180,Cmt165930,Cmt148120,Cmt148080,Cmt255560,Cmt171650,Cmt171630,Cmt255610,	0.000123356
Biological process	ribose phosphate metabolic process	GO:0019693	6	5.41614e-06	2.94125	22	192	408	10473	Cmt037380,Cmt104260,Cmt037320,Cmt037310,Cmt037410,Cmt037270,Cmt037200,Cmt180260,Cmt037170,Cmt037160,Cmt037150,Cmt105380,Cmt037110,Cmt042130,Cmt037080,Cmt037070,Cmt037480,Cmt041960,Cmt037460,Cmt037450,Cmt042070,Cmt103010,	0.000163406
Biological process	response to external stimulus	GO:0009605	3	6.02923e-06	1.64163	77	1204	408	10473	Cmt008420,Cmt084190,Cmt105130,Cmt105110,Cmt104260,Cmt258310,Cmt163460,Cmt071210,Cmt085840,Cmt114030,Cmt071200,Cmt072560,Cmt044160,Cmt072120,Cmt114420,Cmt265500,Cmt265520,Cmt008480,Cmt008450,Cmt254870,Cmt103770,Cmt077310,Cmt113980,Cmt077330,Cmt077320,Cmt264720,Cmt264710,Cmt165560,Cmt165530,Cmt106370,Cmt149490,Cmt082210,Cmt149010,Cmt267840,Cmt266510,Cmt265690,Cmt114370,Cmt264760,Cmt263410,Cmt030270…	0.000178114
Biological process	isoprenoid metabolic process	GO:0006720	6	6.09403e-06	2.7626	24	223	408	10473	Cmt258310,Cmt163460,Cmt035640,Cmt265500,Cmt265520,Cmt264720,Cmt264710,Cmt267840,Cmt266510,Cmt265690,Cmt264760,Cmt263410,Cmt030270,Cmt263400,Cmt264800,Cmt268390,Cmt198730,Cmt258290,Cmt258280,Cmt269310,Cmt237730,Cmt265490,Cmt202270,Cmt030490,	0.000176354
Biological process	negative regulation of defense response	GO:0031348	7	7.46105e-06	4.33375	13	77	408	10473	Cmt104260,Cmt077310,Cmt077330,Cmt077320,Cmt077200,Cmt077220,Cmt077270,Cmt077260,Cmt077290,Cmt077150,Cmt077160,Cmt077180,Cmt103010,	0.000211595
Biological process	negative regulation of response to biotic stimulus	GO:0002832	6	1.00329e-05	4.95369	11	57	408	10473	Cmt077310,Cmt077330,Cmt077320,Cmt077200,Cmt077220,Cmt077270,Cmt077260,Cmt077290,Cmt077150,Cmt077160,Cmt077180,	0.000278953
Biological process	terpenoid metabolic process	GO:0006721	7	1.11527e-05	2.89813	21	186	408	10473	Cmt258310,Cmt035640,Cmt265500,Cmt265520,Cmt264720,Cmt264710,Cmt267840,Cmt266510,Cmt265690,Cmt264760,Cmt263410,Cmt263400,Cmt264800,Cmt268390,Cmt198730,Cmt258290,Cmt258280,Cmt269310,Cmt237730,Cmt265490,Cmt202270,	0.000304125
Biological process	regulation of response to external stimulus	GO:0032101	5	1.93726e-05	2.88417	20	178	408	10473	Cmt104260,Cmt114030,Cmt114420,Cmt254870,Cmt077310,Cmt077330,Cmt077320,Cmt077200,Cmt077220,Cmt152190,Cmt077270,Cmt077260,Cmt077290,Cmt077150,Cmt077160,Cmt077180,Cmt268510,Cmt268940,Cmt103010,Cmt171570,	0.000518309
Biological process	flavonoid biosynthetic process	GO:0009813	5	2.75763e-05	3.43783	15	112	408	10473	Cmt039160,Cmt154150,Cmt154140,Cmt039110,Cmt111870,Cmt111890,Cmt154130,Cmt039190,Cmt242620,Cmt040250,Cmt100820,Cmt063720,Cmt154190,Cmt040280,Cmt040270,	0.000724133
Biological process	positive regulation of post-transcriptional gene silencing	GO:0060148	8	2.89272e-05	9.05969	6	17	408	10473	Cmt071210,Cmt071200,Cmt072560,Cmt072120,Cmt071180,Cmt070550,	0.000745795
Biological process	purine ribonucleotide metabolic process	GO:0009150	10	4.55167e-05	2.90594	18	159	408	10473	Cmt037380,Cmt104260,Cmt037320,Cmt037310,Cmt037410,Cmt037270,Cmt037200,Cmt180260,Cmt037170,Cmt037160,Cmt037150,Cmt037110,Cmt037080,Cmt037070,Cmt037480,Cmt037460,Cmt037450,Cmt103010,	0.00115255
Biological process	flavonoid metabolic process	GO:0009812	4	7.5817e-05	3.15604	15	122	408	10473	Cmt039160,Cmt154150,Cmt154140,Cmt039110,Cmt111870,Cmt111890,Cmt154130,Cmt039190,Cmt242620,Cmt040250,Cmt100820,Cmt063720,Cmt154190,Cmt040280,Cmt040270,	0.00176244
Biological process	regulation of response to biotic stimulus	GO:0002831	5	8.04113e-05	2.7834	18	166	408	10473	Cmt114030,Cmt114420,Cmt254870,Cmt077310,Cmt077330,Cmt077320,Cmt077200,Cmt077220,Cmt152190,Cmt077270,Cmt077260,Cmt077290,Cmt077150,Cmt077160,Cmt077180,Cmt268510,Cmt268940,Cmt171570,	0.00183908
Biological process	purine nucleotide metabolic process	GO:0006163	9	9.39799e-05	2.75026	18	168	408	10473	Cmt037380,Cmt104260,Cmt037320,Cmt037310,Cmt037410,Cmt037270,Cmt037200,Cmt180260,Cmt037170,Cmt037160,Cmt037150,Cmt037110,Cmt037080,Cmt037070,Cmt037480,Cmt037460,Cmt037450,Cmt103010,	0.00211529
Biological process	positive regulation of cell death	GO:0010942	6	9.58871e-05	6.19599	7	29	408	10473	Cmt040530,Cmt254870,Cmt040470,Cmt098200,Cmt113840,Cmt040620,Cmt161390,	0.0021245
Biological process	regulation of response to stress	GO:0080134	5	0.000105409	2.19325	27	316	408	10473	Cmt008420,Cmt104260,Cmt114030,Cmt273120,Cmt114420,Cmt008480,Cmt273150,Cmt008450,Cmt254870,Cmt077310,Cmt077330,Cmt077320,Cmt077200,Cmt118270,Cmt077220,Cmt152190,Cmt077270,Cmt077260,Cmt077290,Cmt118190,Cmt077150,Cmt077160,Cmt077180,Cmt268510,Cmt268940,Cmt103010,Cmt171570,	0.00229955
Biological process	hydrogen peroxide metabolic process	GO:0042743	5	0.000128113	3.33699	13	100	408	10473	Cmt189620,Cmt189610,Cmt002730,Cmt266850,Cmt266860,Cmt254870,Cmt167370,Cmt189580,Cmt189560,Cmt189530,Cmt095420,Cmt095410,Cmt161390,	0.00275249
Biological process	potassium ion homeostasis	GO:0055075	9	0.000193366	6.69629	6	23	408	10473	Cmt269950,Cmt145140,Cmt144970,Cmt239030,Cmt239040,Cmt142690,	0.00409244
Biological process	regulation of defense response	GO:0031347	6	0.000213143	2.43309	20	211	408	10473	Cmt104260,Cmt114030,Cmt114420,Cmt254870,Cmt077310,Cmt077330,Cmt077320,Cmt077200,Cmt077220,Cmt152190,Cmt077270,Cmt077260,Cmt077290,Cmt077150,Cmt077160,Cmt077180,Cmt268510,Cmt268940,Cmt103010,Cmt171570,	0.00444466
Biological process	response to salicylic acid	GO:0009751	6	0.000253102	2.62877	17	166	408	10473	Cmt064110,Cmt163460,Cmt071210,Cmt071200,Cmt072560,Cmt072120,Cmt134470,Cmt254870,Cmt103770,Cmt106370,Cmt149490,Cmt149010,Cmt030270,Cmt071180,Cmt149370,Cmt070550,Cmt030490,	0.00484997
Biological process	regulation of post-transcriptional gene silencing	GO:0060147	7	0.000317523	6.16059	6	25	408	10473	Cmt071210,Cmt071200,Cmt072560,Cmt072120,Cmt071180,Cmt070550,	0.00600331
Biological process	cellular response to acid chemical	GO:0071229	5	0.000323334	4.05302	9	57	408	10473	Cmt008420,Cmt217490,Cmt008480,Cmt008450,Cmt217480,Cmt217460,Cmt217500,Cmt217520,Cmt093100,	0.00603273
Biological process	purine-containing compound metabolic process	GO:0072521	5	0.0003624	2.47082	18	187	408	10473	Cmt037380,Cmt104260,Cmt037320,Cmt037310,Cmt037410,Cmt037270,Cmt037200,Cmt180260,Cmt037170,Cmt037160,Cmt037150,Cmt037110,Cmt037080,Cmt037070,Cmt037480,Cmt037460,Cmt037450,Cmt103010,	0.00667381
Biological process	reactive oxygen species metabolic process	GO:0072593	4	0.000384153	2.73076	15	141	408	10473	Cmt189620,Cmt189610,Cmt002730,Cmt266850,Cmt266860,Cmt254870,Cmt167370,Cmt189580,Cmt189560,Cmt189530,Cmt118270,Cmt095420,Cmt095410,Cmt118190,Cmt161390,	0.00698371
Biological process	hydrogen peroxide catabolic process	GO:0042744	6	0.000396779	3.61537	10	71	408	10473	Cmt189620,Cmt189610,Cmt002730,Cmt266850,Cmt266860,Cmt189580,Cmt189560,Cmt189530,Cmt095420,Cmt095410,	0.00669801
Biological process	biosynthetic process	GO:0009058	3	0.000429509	1.25676	153	3125	408	10473	Cmt039160,Cmt064110,Cmt154150,Cmt271350,Cmt154140,Cmt039110,Cmt111870,Cmt111890,Cmt237440,Cmt154130,Cmt037380,Cmt262870,Cmt210350,Cmt037320,Cmt258310,Cmt037310,Cmt163460,Cmt161280,Cmt081100,Cmt037410,Cmt071210,Cmt071200,Cmt023250,Cmt088900,Cmt072560,Cmt166930,Cmt186510,Cmt059130,Cmt158020,Cmt072120,Cmt149100,Cmt035640,Cmt265500,Cmt140710,Cmt272280,Cmt266850,Cmt265520,Cmt266860,Cmt186920,Cmt271380…	0.00716522
Biological process	defense response to bacterium	GO:0042742	7	0.00049646	1.96376	28	366	408	10473	Cmt114030,Cmt044160,Cmt114420,Cmt254870,Cmt103770,Cmt077310,Cmt077330,Cmt077320,Cmt165560,Cmt165530,Cmt106370,Cmt149490,Cmt149010,Cmt077200,Cmt077220,Cmt077270,Cmt077260,Cmt077290,Cmt149370,Cmt074120,Cmt077150,Cmt077160,Cmt077180,Cmt161390,Cmt268510,Cmt240130,Cmt268940,Cmt171570,	0.00818582
Biological process	transmembrane transport	GO:0055085	5	0.000508964	1.84148	33	460	408	10473	Cmt269950,Cmt148260,Cmt187820,Cmt273120,Cmt273150,Cmt007120,Cmt160760,Cmt145140,Cmt160750,Cmt177180,Cmt113980,Cmt006540,Cmt233620,Cmt233630,Cmt210990,Cmt165930,Cmt114370,Cmt148120,Cmt134350,Cmt030970,Cmt030950,Cmt148080,Cmt030930,Cmt144970,Cmt255560,Cmt134280,Cmt171650,Cmt171630,Cmt171600,Cmt142690,Cmt213790,Cmt213810,Cmt255610,	0.00829552
Biological process	sterol biosynthetic process	GO:0016126	7	0.000572807	4.72852	7	38	408	10473	Cmt163460,Cmt254100,Cmt030270,Cmt195250,Cmt195220,Cmt195210,Cmt030490,	0.00923
Biological process	response to stress	GO:0006950	3	0.000594426	1.30105	122	2407	408	10473	Cmt039160,Cmt064110,Cmt224120,Cmt008420,Cmt084190,Cmt171930,Cmt039110,Cmt237440,Cmt040530,Cmt105130,Cmt210350,Cmt105110,Cmt104260,Cmt189620,Cmt189610,Cmt163460,Cmt071210,Cmt085840,Cmt163440,Cmt114030,Cmt071200,Cmt088900,Cmt072560,Cmt044160,Cmt166930,Cmt059130,Cmt201970,Cmt002730,Cmt072120,Cmt273120,Cmt114420,Cmt081090,Cmt266850,Cmt008480,Cmt273150,Cmt266860,Cmt008450,Cmt134470,Cmt039190,Cmt254870…	0.00947075
Biological process	nucleotide metabolic process	GO:0009117	8	0.00064006	2.13909	22	264	408	10473	Cmt037380,Cmt104260,Cmt037320,Cmt037310,Cmt037410,Cmt037270,Cmt037200,Cmt180260,Cmt037170,Cmt037160,Cmt037150,Cmt105380,Cmt037110,Cmt042130,Cmt037080,Cmt037070,Cmt037480,Cmt041960,Cmt037460,Cmt037450,Cmt042070,Cmt103010,	0.00986528
Biological process	positive regulation of programmed cell death	GO:0043068	7	0.000647278	6.75503	5	19	408	10473	Cmt040530,Cmt040470,Cmt098200,Cmt113840,Cmt040620,	0.00986925
Biological process	organic substance biosynthetic process	GO:1901576	4	0.000681767	1.25215	148	3034	408	10473	Cmt039160,Cmt064110,Cmt154150,Cmt271350,Cmt154140,Cmt039110,Cmt111870,Cmt111890,Cmt237440,Cmt154130,Cmt037380,Cmt262870,Cmt210350,Cmt037320,Cmt258310,Cmt037310,Cmt163460,Cmt161280,Cmt081100,Cmt037410,Cmt071210,Cmt071200,Cmt023250,Cmt088900,Cmt072560,Cmt166930,Cmt186510,Cmt059130,Cmt158020,Cmt072120,Cmt149100,Cmt035640,Cmt265500,Cmt140710,Cmt272280,Cmt266850,Cmt265520,Cmt266860,Cmt186920,Cmt271380…	0.0102845
Biological process	nucleoside phosphate metabolic process	GO:0006753	7	0.000744783	2.11506	22	267	408	10473	Cmt037380,Cmt104260,Cmt037320,Cmt037310,Cmt037410,Cmt037270,Cmt037200,Cmt180260,Cmt037170,Cmt037160,Cmt037150,Cmt105380,Cmt037110,Cmt042130,Cmt037080,Cmt037070,Cmt037480,Cmt041960,Cmt037460,Cmt037450,Cmt042070,Cmt103010,	0.0111169
Biological process	phenylpropanoid biosynthetic process	GO:0009699	6	0.00106298	2.69112	13	124	408	10473	Cmt154150,Cmt154140,Cmt154130,Cmt166930,Cmt272280,Cmt266850,Cmt266860,Cmt135240,Cmt002940,Cmt074080,Cmt035730,Cmt035710,Cmt154190,	0.0155392
Biological process	response to oxidative stress	GO:0006979	4	0.0013261	2.02409	22	279	408	10473	Cmt237440,Cmt189620,Cmt189610,Cmt163460,Cmt088900,Cmt166930,Cmt002730,Cmt266850,Cmt266860,Cmt270160,Cmt189580,Cmt189560,Cmt105020,Cmt189530,Cmt172680,Cmt172660,Cmt030270,Cmt095420,Cmt095410,Cmt063410,Cmt014930,Cmt030490,	0.018994
Biological process	response to jasmonic acid	GO:0009753	7	0.00143692	2.40648	15	160	408	10473	Cmt064110,Cmt163460,Cmt134470,Cmt167370,Cmt103770,Cmt106370,Cmt149490,Cmt149010,Cmt254100,Cmt030270,Cmt195250,Cmt149370,Cmt195220,Cmt195210,Cmt030490,	0.0203755
Biological process	response to fatty acid	GO:0070542	6	0.00152962	2.39153	15	161	408	10473	Cmt064110,Cmt163460,Cmt134470,Cmt167370,Cmt103770,Cmt106370,Cmt149490,Cmt149010,Cmt254100,Cmt030270,Cmt195250,Cmt149370,Cmt195220,Cmt195210,Cmt030490,	0.0156043
Biological process	cytochrome complex assembly	GO:0017004	7	0.00164713	5.58024	5	23	408	10473	Cmt220690,Cmt010310,Cmt220250,Cmt219880,Cmt220900,	0.0166831
Biological process	amide transport	GO:0042886	6	0.00164713	5.58024	5	23	408	10473	Cmt113980,Cmt149490,Cmt149010,Cmt114370,Cmt149370,	0.0166831
Biological process	pyrimidine nucleotide metabolic process	GO:0006220	9	0.0020937	4.40042	6	35	408	10473	Cmt104260,Cmt105380,Cmt042130,Cmt041960,Cmt042070,Cmt103010,	0.020475
Biological process	sterol metabolic process	GO:0016125	6	0.002219	3.12192	9	74	408	10473	Cmt102960,Cmt163460,Cmt254100,Cmt030270,Cmt195250,Cmt195220,Cmt195210,Cmt104340,Cmt030490,	0.0214051
Biological process	response to nitrogen compound	GO:1901698	4	0.00241373	2.0054	20	256	408	10473	Cmt237440,Cmt105130,Cmt105110,Cmt163460,Cmt217490,Cmt088900,Cmt201970,Cmt273120,Cmt273150,Cmt217480,Cmt217460,Cmt270160,Cmt217500,Cmt149490,Cmt149010,Cmt217520,Cmt030270,Cmt149370,Cmt171570,Cmt030490,	0.0231261
Biological process	defense response	GO:0006952	4	0.0028209	1.42606	60	1080	408	10473	Cmt039160,Cmt084190,Cmt039110,Cmt040530,Cmt105130,Cmt105110,Cmt104260,Cmt071210,Cmt085840,Cmt163440,Cmt114030,Cmt071200,Cmt072560,Cmt044160,Cmt072120,Cmt114420,Cmt081090,Cmt039190,Cmt254870,Cmt103770,Cmt077310,Cmt077330,Cmt077320,Cmt040470,Cmt028770,Cmt080550,Cmt165560,Cmt165530,Cmt106370,Cmt149490,Cmt082210,Cmt149010,Cmt071180,Cmt098200,Cmt077200,Cmt077220,Cmt152190,Cmt113840,Cmt077270,Cmt077260…	0.0268459
Biological process	cellular response to amino acid stimulus	GO:0071230	7	0.00292501	4.93637	5	26	408	10473	Cmt217490,Cmt217480,Cmt217460,Cmt217500,Cmt217520,	0.0267591
Biological process	phenylpropanoid metabolic process	GO:0009698	5	0.00307047	2.30364	14	156	408	10473	Cmt154150,Cmt154140,Cmt154130,Cmt166930,Cmt206760,Cmt272280,Cmt266850,Cmt266860,Cmt135240,Cmt002940,Cmt074080,Cmt035730,Cmt035710,Cmt154190,	0.0279098
Biological process	response to bacterium	GO:0009617	6	0.00388493	1.69183	29	440	408	10473	Cmt114030,Cmt044160,Cmt114420,Cmt254870,Cmt103770,Cmt077310,Cmt077330,Cmt077320,Cmt165560,Cmt165530,Cmt106370,Cmt149490,Cmt149010,Cmt077200,Cmt077220,Cmt152190,Cmt077270,Cmt077260,Cmt077290,Cmt149370,Cmt074120,Cmt077150,Cmt077160,Cmt077180,Cmt161390,Cmt268510,Cmt240130,Cmt268940,Cmt171570,	0.0346468
Biological process	response to organonitrogen compound	GO:0010243	5	0.00400861	2.04871	17	213	408	10473	Cmt237440,Cmt105130,Cmt105110,Cmt217490,Cmt088900,Cmt201970,Cmt273120,Cmt273150,Cmt217480,Cmt217460,Cmt270160,Cmt217500,Cmt149490,Cmt149010,Cmt217520,Cmt149370,Cmt171570,	0.0355263
Biological process	calcium-mediated signaling	GO:0019722	8	0.00409973	4.58377	5	28	408	10473	Cmt217490,Cmt217480,Cmt217460,Cmt217500,Cmt217520,	0.0361082
Biological process	starch biosynthetic process	GO:0019252	9	0.00557748	4.27819	5	30	408	10473	Cmt161280,Cmt083550,Cmt083560,Cmt084380,Cmt084390,	0.0446829
Biological process	nitrate transmembrane transport	GO:0015706	9	0.00557748	4.27819	5	30	408	10473	Cmt030970,Cmt030950,Cmt030930,Cmt213790,Cmt213810,	0.0446829
Biological process	carbohydrate derivative biosynthetic process	GO:1901137	5	0.00558229	1.72508	25	372	408	10473	Cmt037380,Cmt037320,Cmt037310,Cmt037410,Cmt035640,Cmt037270,Cmt037200,Cmt037170,Cmt037160,Cmt037150,Cmt152190,Cmt240850,Cmt105380,Cmt037110,Cmt241380,Cmt042130,Cmt037080,Cmt037070,Cmt037480,Cmt041960,Cmt037460,Cmt037450,Cmt237730,Cmt042070,Cmt216450,	0.0442217
Biological process	second-messenger-mediated signaling	GO:0019932	7	0.00644179	4.14018	5	31	408	10473	Cmt217490,Cmt217480,Cmt217460,Cmt217500,Cmt217520,	0.049915
Biological process	organophosphate biosynthetic process	GO:0090407	6	0.00707995	1.79087	21	301	408	10473	Cmt037380,Cmt037320,Cmt037310,Cmt081100,Cmt037410,Cmt037270,Cmt080530,Cmt037200,Cmt037170,Cmt037160,Cmt037150,Cmt105380,Cmt037110,Cmt042130,Cmt037080,Cmt037070,Cmt037480,Cmt041960,Cmt037460,Cmt037450,Cmt042070,	0.0545618
Biological process	telomere maintenance	GO:0000723	8	0.00739584	4.0108	5	32	408	10473	Cmt242260,Cmt238640,Cmt268970,Cmt268500,Cmt095330,	0.0566881
Biological process	nitrate import	GO:1902025	8	0.00739584	4.0108	5	32	408	10473	Cmt030970,Cmt030950,Cmt030930,Cmt213790,Cmt213810,	0.0566881
Biological process	siRNA processing	GO:0030422	11	0.0075785	3.42255	6	45	408	10473	Cmt071210,Cmt071200,Cmt072560,Cmt072120,Cmt071180,Cmt070550,	0.0574669
Biological process	steroid metabolic process	GO:0008202	5	0.00823031	2.56691	9	90	408	10473	Cmt102960,Cmt163460,Cmt254100,Cmt030270,Cmt195250,Cmt195220,Cmt195210,Cmt104340,Cmt030490,	0.0617491
Biological process	steroid biosynthetic process	GO:0006694	6	0.00842268	2.99473	7	60	408	10473	Cmt163460,Cmt254100,Cmt030270,Cmt195250,Cmt195220,Cmt195210,Cmt030490,	0.0628598
Biological process	stress-activated protein kinase signaling cascade	GO:0031098	7	0.0084441	3.88926	5	33	408	10473	Cmt105130,Cmt105110,Cmt268510,Cmt268940,Cmt171570,	0.0626897
Biological process	telomere organization	GO:0032200	7	0.0084441	3.88926	5	33	408	10473	Cmt242260,Cmt238640,Cmt268970,Cmt268500,Cmt095330,	0.0626897
Biological process	plant-type primary cell wall biogenesis	GO:0009833	7	0.0084441	3.88926	5	33	408	10473	Cmt134350,Cmt151670,Cmt151690,Cmt134280,Cmt238290,	0.0626897
Biological process	anion transmembrane transport	GO:0098656	7	0.0101267	2.48411	9	93	408	10473	Cmt273120,Cmt273150,Cmt134350,Cmt030970,Cmt030950,Cmt030930,Cmt134280,Cmt213790,Cmt213810,	0.0725235
Biological process	positive regulation of protein metabolic process	GO:0051247	7	0.0112051	2.31253	10	111	408	10473	Cmt105130,Cmt105110,Cmt103770,Cmt106370,Cmt097630,Cmt097660,Cmt067740,Cmt268510,Cmt268940,Cmt171570,	0.0798433
Biological process	secondary metabolite biosynthetic process	GO:0044550	4	0.011744	2.03475	13	164	408	10473	Cmt154150,Cmt154140,Cmt154130,Cmt166930,Cmt272280,Cmt266850,Cmt266860,Cmt135240,Cmt002940,Cmt074080,Cmt035730,Cmt035710,Cmt154190,	0.0832649
Biological process	metal ion transport	GO:0030001	7	0.0117482	1.83351	17	238	408	10473	Cmt041450,Cmt171930,Cmt217490,Cmt269950,Cmt217480,Cmt145140,Cmt217460,Cmt217500,Cmt233620,Cmt233630,Cmt217520,Cmt273310,Cmt144970,Cmt239030,Cmt239040,Cmt098010,Cmt142690,	0.0828804
Biological process	carbohydrate derivative metabolic process	GO:1901135	4	0.0120757	1.48499	35	605	408	10473	Cmt037380,Cmt102960,Cmt104260,Cmt037320,Cmt037310,Cmt037410,Cmt035640,Cmt272280,Cmt037270,Cmt003000,Cmt028770,Cmt037200,Cmt180260,Cmt037170,Cmt037160,Cmt037150,Cmt152190,Cmt240850,Cmt105380,Cmt037110,Cmt241380,Cmt002980,Cmt002940,Cmt042130,Cmt037080,Cmt037070,Cmt037480,Cmt041960,Cmt037460,Cmt037450,Cmt237730,Cmt042070,Cmt103010,Cmt104340,Cmt216450,	0.0847687
Biological process	immune response-regulating signaling pathway	GO:0002764	6	0.0121967	3.56516	5	36	408	10473	Cmt114030,Cmt114420,Cmt268510,Cmt268940,Cmt171570,	0.0851968
Biological process	activation of protein kinase activity	GO:0032147	12	0.0121967	3.56516	5	36	408	10473	Cmt105130,Cmt105110,Cmt268510,Cmt268940,Cmt171570,	0.0851968
Biological process	ion transmembrane transport	GO:0034220	6	0.013061	1.89673	15	203	408	10473	Cmt269950,Cmt273120,Cmt273150,Cmt145140,Cmt233620,Cmt233630,Cmt134350,Cmt030970,Cmt030950,Cmt030930,Cmt144970,Cmt134280,Cmt142690,Cmt213790,Cmt213810,	0.089905
Biological process	positive regulation of protein kinase activity	GO:0045860	11	0.0136636	3.4688	5	37	408	10473	Cmt105130,Cmt105110,Cmt268510,Cmt268940,Cmt171570,	0.0935992
Biological process	nucleobase-containing small molecule metabolic process	GO:0055086	6	0.0149583	1.64642	22	343	408	10473	Cmt037380,Cmt104260,Cmt037320,Cmt037310,Cmt037410,Cmt037270,Cmt037200,Cmt180260,Cmt037170,Cmt037160,Cmt037150,Cmt105380,Cmt037110,Cmt042130,Cmt037080,Cmt037070,Cmt037480,Cmt041960,Cmt037460,Cmt037450,Cmt042070,Cmt103010,	0.092624
Biological process	positive regulation of kinase activity	GO:0033674	10	0.0169438	3.29091	5	39	408	10473	Cmt105130,Cmt105110,Cmt268510,Cmt268940,Cmt171570,	0.103117
Biological process	regulation of response to water deprivation	GO:2000070	6	0.0169438	3.29091	5	39	408	10473	Cmt008420,Cmt008480,Cmt008450,Cmt118270,Cmt118190,	0.103117
Biological process	regulation of protein kinase activity	GO:0045859	10	0.0185964	2.38782	8	86	408	10473	Cmt105130,Cmt105110,Cmt164760,Cmt118270,Cmt118190,Cmt268510,Cmt268940,Cmt171570,	0.111736
Biological process	positive regulation of protein phosphorylation	GO:0001934	10	0.0187639	3.20864	5	40	408	10473	Cmt105130,Cmt105110,Cmt268510,Cmt268940,Cmt171570,	0.112266
Biological process	negative regulation of response to stimulus	GO:0048585	5	0.0194408	1.80768	15	213	408	10473	Cmt104260,Cmt273120,Cmt273150,Cmt077310,Cmt077330,Cmt077320,Cmt077200,Cmt077220,Cmt077270,Cmt077260,Cmt077290,Cmt077150,Cmt077160,Cmt077180,Cmt103010,	0.114863
Biological process	positive regulation of protein modification process	GO:0031401	8	0.0201885	2.53076	7	71	408	10473	Cmt105130,Cmt105110,Cmt097630,Cmt097660,Cmt268510,Cmt268940,Cmt171570,	0.117808
Biological process	response to stimulus	GO:0050896	2	0.0202516	1.13392	171	3871	408	10473	Cmt039160,Cmt064110,Cmt224120,Cmt008420,Cmt084190,Cmt004490,Cmt171930,Cmt039110,Cmt269470,Cmt237440,Cmt040530,Cmt105130,Cmt210350,Cmt105110,Cmt104260,Cmt189620,Cmt189610,Cmt258310,Cmt163460,Cmt269410,Cmt071210,Cmt085840,Cmt163440,Cmt217490,Cmt114030,Cmt071200,Cmt088900,Cmt072560,Cmt044160,Cmt166930,Cmt186510,Cmt059130,Cmt201970,Cmt002730,Cmt072120,Cmt273120,Cmt114420,Cmt265500,Cmt081090,Cmt272280…	0.117692
Biological process	regulation of kinase activity	GO:0043549	9	0.021078	2.33356	8	88	408	10473	Cmt105130,Cmt105110,Cmt164760,Cmt118270,Cmt118190,Cmt268510,Cmt268940,Cmt171570,	0.119078
Biological process	regulation of protein phosphorylation	GO:0001932	9	0.0211134	2.20021	9	105	408	10473	Cmt105130,Cmt105110,Cmt164760,Cmt158020,Cmt118270,Cmt118190,Cmt268510,Cmt268940,Cmt171570,	0.118805
Biological process	potassium ion transport	GO:0006813	8	0.022403	2.30734	8	89	408	10473	Cmt041450,Cmt269950,Cmt145140,Cmt273310,Cmt144970,Cmt239030,Cmt239040,Cmt142690,	0.124578
Biological process	positive regulation of phosphorylation	GO:0042327	9	0.0227791	3.05585	5	42	408	10473	Cmt105130,Cmt105110,Cmt268510,Cmt268940,Cmt171570,	0.126175
Biological process	ion transport	GO:0006811	5	0.0228453	1.48806	28	483	408	10473	Cmt041450,Cmt171930,Cmt217490,Cmt269950,Cmt273120,Cmt273150,Cmt217480,Cmt145140,Cmt217460,Cmt217500,Cmt233620,Cmt233630,Cmt217520,Cmt134350,Cmt273310,Cmt030970,Cmt030950,Cmt030930,Cmt144970,Cmt239030,Cmt239040,Cmt014930,Cmt014940,Cmt134280,Cmt098010,Cmt142690,Cmt213790,Cmt213810,	0.126049
Biological process	defense response to other organism	GO:0098542	6	0.0230749	1.39347	38	700	408	10473	Cmt084190,Cmt105130,Cmt105110,Cmt114030,Cmt044160,Cmt114420,Cmt254870,Cmt103770,Cmt077310,Cmt077330,Cmt077320,Cmt165560,Cmt165530,Cmt106370,Cmt149490,Cmt082210,Cmt149010,Cmt098200,Cmt077200,Cmt077220,Cmt152190,Cmt077270,Cmt077260,Cmt077290,Cmt082200,Cmt149370,Cmt082190,Cmt074120,Cmt077150,Cmt199580,Cmt077160,Cmt077180,Cmt161390,Cmt268510,Cmt240130,Cmt268940,Cmt084210,Cmt171570,	0.126822
Biological process	cellular lipid metabolic process	GO:0044255	5	0.0235333	1.39876	37	679	408	10473	Cmt102960,Cmt258310,Cmt163460,Cmt149100,Cmt035640,Cmt265500,Cmt265520,Cmt239250,Cmt134480,Cmt264720,Cmt152290,Cmt264710,Cmt149080,Cmt267840,Cmt266510,Cmt149440,Cmt265690,Cmt264760,Cmt263410,Cmt030270,Cmt263400,Cmt264800,Cmt143210,Cmt268390,Cmt240850,Cmt198730,Cmt241380,Cmt258290,Cmt258280,Cmt269310,Cmt243180,Cmt237730,Cmt265490,Cmt104340,Cmt202270,Cmt216450,Cmt030490,	0.128842
Biological process	cell redox homeostasis	GO:0045454	6	0.0264315	2.39578	7	75	408	10473	Cmt207210,Cmt207280,Cmt041740,Cmt111220,Cmt111160,Cmt078970,Cmt209700,	0.143601
Biological process	regulation of phosphorylation	GO:0042325	8	0.0275861	2.1002	9	110	408	10473	Cmt105130,Cmt105110,Cmt164760,Cmt158020,Cmt118270,Cmt118190,Cmt268510,Cmt268940,Cmt171570,	0.148734
Biological process	organic hydroxy compound biosynthetic process	GO:1901617	5	0.027719	1.81358	13	184	408	10473	Cmt163460,Cmt081100,Cmt080530,Cmt254100,Cmt030270,Cmt195250,Cmt195220,Cmt195210,Cmt242620,Cmt040250,Cmt030490,Cmt040280,Cmt040270,	0.148885
Biological process	response to virus	GO:0009615	6	0.0281768	2.36426	7	76	408	10473	Cmt071210,Cmt071200,Cmt072560,Cmt044160,Cmt072120,Cmt071180,Cmt070550,	0.144241
Biological process	intracellular signal transduction	GO:0035556	6	0.028191	1.51366	24	407	408	10473	Cmt008420,Cmt004490,Cmt269470,Cmt105130,Cmt105110,Cmt269410,Cmt217490,Cmt007180,Cmt008480,Cmt008450,Cmt217480,Cmt217460,Cmt006590,Cmt029650,Cmt217500,Cmt217520,Cmt242260,Cmt132490,Cmt268970,Cmt268500,Cmt268510,Cmt268940,Cmt095330,Cmt171570,	0.143794
Biological process	pyrimidine-containing compound metabolic process	GO:0072527	5	0.0286905	2.56691	6	60	408	10473	Cmt104260,Cmt105380,Cmt042130,Cmt041960,Cmt042070,Cmt103010,	0.145817
Biological process	cellular response to organonitrogen compound	GO:0071417	6	0.0286905	2.56691	6	60	408	10473	Cmt217490,Cmt217480,Cmt217460,Cmt217500,Cmt217520,Cmt171570,	0.145817
Biological process	positive regulation of phosphorus metabolic process	GO:0010562	7	0.0297791	2.85212	5	45	408	10473	Cmt105130,Cmt105110,Cmt268510,Cmt268940,Cmt171570,	0.150273
Biological process	positive regulation of phosphate metabolic process	GO:0045937	8	0.0297791	2.85212	5	45	408	10473	Cmt105130,Cmt105110,Cmt268510,Cmt268940,Cmt171570,	0.150273
Biological process	inorganic anion transmembrane transport	GO:0098661	8	0.0351224	2.73076	5	47	408	10473	Cmt030970,Cmt030950,Cmt030930,Cmt213790,Cmt213810,	0.174138
Biological process	metal ion homeostasis	GO:0055065	8	0.0353438	2.00889	9	115	408	10473	Cmt171930,Cmt269950,Cmt103790,Cmt145140,Cmt106390,Cmt144970,Cmt239030,Cmt239040,Cmt142690,	0.174626
Biological process	post-transcriptional gene silencing	GO:0016441	8	0.03537	2.44468	6	63	408	10473	Cmt071210,Cmt071200,Cmt072560,Cmt072120,Cmt071180,Cmt070550,	0.174148
Biological process	alpha-amino acid metabolic process	GO:1901605	8	0.0375728	1.62979	16	252	408	10473	Cmt037380,Cmt037320,Cmt037310,Cmt037410,Cmt037270,Cmt037200,Cmt031900,Cmt037170,Cmt037160,Cmt037150,Cmt037110,Cmt037080,Cmt037070,Cmt037480,Cmt037460,Cmt037450,	0.175836
Biological process	pigment biosynthetic process	GO:0046148	4	0.0379672	1.90142	10	135	408	10473	Cmt111870,Cmt111890,Cmt268390,Cmt242620,Cmt040250,Cmt269310,Cmt204820,Cmt204840,Cmt040280,Cmt040270,	0.177097
Biological process	small regulatory ncRNA processing	GO:0070918	10	0.040336	2.36946	6	65	408	10473	Cmt071210,Cmt071200,Cmt072560,Cmt072120,Cmt071180,Cmt070550,	0.184504
Biological process	response to fungus	GO:0009620	6	0.0411468	1.61061	16	255	408	10473	Cmt084190,Cmt163460,Cmt085840,Cmt044160,Cmt082210,Cmt030270,Cmt098200,Cmt152190,Cmt082200,Cmt082190,Cmt268510,Cmt240130,Cmt268940,Cmt084210,Cmt171570,Cmt030490,	0.187007
Biological process	carbohydrate transport	GO:0008643	6	0.0429762	2.33356	6	66	408	10473	Cmt273120,Cmt273150,Cmt134350,Cmt086150,Cmt233270,Cmt134280,	0.19224
Biological process	response to wounding	GO:0009611	4	0.044628	1.78709	11	158	408	10473	Cmt105130,Cmt105110,Cmt103770,Cmt106370,Cmt149490,Cmt149010,Cmt254100,Cmt195250,Cmt149370,Cmt195220,Cmt195210,	0.199002
Biological process	secondary metabolic process	GO:0019748	3	0.0449589	1.59188	16	258	408	10473	Cmt154150,Cmt154140,Cmt154130,Cmt166930,Cmt206760,Cmt272280,Cmt266850,Cmt266860,Cmt003000,Cmt135240,Cmt002980,Cmt002940,Cmt074080,Cmt035730,Cmt035710,Cmt154190,	0.199849
Biological process	cation transport	GO:0006812	6	0.045487	1.56407	17	279	408	10473	Cmt041450,Cmt171930,Cmt217490,Cmt269950,Cmt217480,Cmt145140,Cmt217460,Cmt217500,Cmt233620,Cmt233630,Cmt217520,Cmt273310,Cmt144970,Cmt239030,Cmt239040,Cmt098010,Cmt142690,	0.196648
Biological process	regulation of protein metabolic process	GO:0051246	6	0.0457951	1.50112	20	342	408	10473	Cmt105130,Cmt105110,Cmt164760,Cmt158020,Cmt273120,Cmt273150,Cmt103770,Cmt106370,Cmt205160,Cmt118270,Cmt105370,Cmt097630,Cmt097660,Cmt067740,Cmt118190,Cmt041940,Cmt268510,Cmt268940,Cmt171570,Cmt042010,	0.197378
Biological process	starch metabolic process	GO:0005982	8	0.0474865	2.51658	5	51	408	10473	Cmt161280,Cmt083550,Cmt083560,Cmt084380,Cmt084390,	0.203432
Biological process	indole-containing compound metabolic process	GO:0042430	5	0.0485756	2.26492	6	68	408	10473	Cmt272280,Cmt003000,Cmt002980,Cmt117700,Cmt117710,Cmt002940,	0.20747
Biological process	post-transcriptional regulation of gene expression	GO:0010608	7	0.0490059	1.66849	13	200	408	10473	Cmt071210,Cmt071200,Cmt072560,Cmt072120,Cmt103770,Cmt106370,Cmt205160,Cmt071180,Cmt105370,Cmt067740,Cmt041940,Cmt070550,Cmt042010,	0.20868

## Sheet: Table S7
Table S7. The genes with structural variations.
Genes	Chr
Cmt246630	chr1
Cmt246950	chr1
Cmt246970	chr1
Cmt247170	chr1
Cmt247330	chr1
Cmt247390	chr1
Cmt247460	chr1
Cmt247540	chr1
Cmt247580	chr1
Cmt247620	chr1
Cmt247760	chr1
Cmt247940	chr1
Cmt249280	chr1
Cmt249300	chr1
Cmt249320	chr1
Cmt249350	chr1
Cmt249390	chr1
Cmt249440	chr1
Cmt249890	chr1
Cmt250310	chr1
Cmt250590	chr1
Cmt250740	chr1
Cmt250750	chr1
Cmt250920	chr1
Cmt251090	chr1
Cmt251100	chr1
Cmt251200	chr1
Cmt251310	chr1
Cmt251660	chr1
Cmt251690	chr1
Cmt251700	chr1
Cmt251720	chr1
Cmt251770	chr1
Cmt252060	chr1
Cmt252120	chr1
Cmt252330	chr1
Cmt252400	chr1
Cmt252570	chr1
Cmt252630	chr1
Cmt252830	chr1
Cmt253030	chr1
Cmt253110	chr1
Cmt253190	chr1
Cmt253430	chr1
Cmt253640	chr1
Cmt253740	chr1
Cmt253840	chr1
Cmt253890	chr1
Cmt254040	chr1
Cmt254050	chr1
Cmt254090	chr1
Cmt254290	chr1
Cmt254310	chr1
Cmt254330	chr1
Cmt254500	chr1
Cmt254750	chr1
Cmt254900	chr1
Cmt255010	chr1
Cmt255040	chr1
Cmt255110	chr1
Cmt255160	chr1
Cmt255240	chr1
Cmt255520	chr1
Cmt255630	chr1
Cmt255820	chr1
Cmt255960	chr1
Cmt255990	chr1
Cmt256080	chr1
Cmt256150	chr1
Cmt256340	chr1
Cmt256390	chr1
Cmt256570	chr1
Cmt256600	chr1
Cmt256780	chr1
Cmt257220	chr1
Cmt257340	chr1
Cmt257380	chr1
Cmt257600	chr1
Cmt257740	chr1
Cmt257780	chr1
Cmt258070	chr1
Cmt258080	chr1
Cmt258180	chr1
Cmt258190	chr1
Cmt258380	chr1
Cmt258390	chr1
Cmt258580	chr1
Cmt258600	chr1
Cmt259070	chr1
Cmt259080	chr1
Cmt259200	chr1
Cmt259540	chr1
Cmt259630	chr1
Cmt259680	chr1
Cmt259770	chr1
Cmt259870	chr1
Cmt260170	chr1
Cmt260300	chr1
Cmt260310	chr1
Cmt260350	chr1
Cmt260520	chr1
Cmt260570	chr1
Cmt260730	chr1
Cmt261080	chr1
Cmt261230	chr1
Cmt261320	chr1
Cmt261380	chr1
Cmt261660	chr1
Cmt261680	chr1
Cmt262450	chr1
Cmt263670	chr1
Cmt264030	chr1
Cmt264090	chr1
Cmt264450	chr1
Cmt264550	chr1
Cmt264560	chr1
Cmt264670	chr1
Cmt265010	chr1
Cmt265790	chr1
Cmt265850	chr1
Cmt265860	chr1
Cmt266190	chr1
Cmt266400	chr1
Cmt266410	chr1
Cmt266420	chr1
Cmt266460	chr1
Cmt266490	chr1
Cmt266520	chr1
Cmt266670	chr1
Cmt266720	chr1
Cmt266940	chr1
Cmt267230	chr1
Cmt267260	chr1
Cmt267290	chr1
Cmt267330	chr1
Cmt267440	chr1
Cmt267600	chr1
Cmt267810	chr1
Cmt267930	chr1
Cmt267990	chr1
Cmt268100	chr1
Cmt268110	chr1
Cmt268130	chr1
Cmt268180	chr1
Cmt268290	chr1
Cmt268500	chr1
Cmt268510	chr1
Cmt268650	chr1
Cmt268670	chr1
Cmt268760	chr1
Cmt269720	chr1
Cmt269760	chr1
Cmt269860	chr1
Cmt270390	chr1
Cmt270680	chr1
Cmt270720	chr1
Cmt271150	chr1
Cmt271710	chr1
Cmt271870	chr1
Cmt272020	chr1
Cmt272030	chr1
Cmt272270	chr1
Cmt272390	chr1
Cmt272460	chr1
Cmt272680	chr1
Cmt272750	chr1
Cmt272980	chr1
Cmt273180	chr1
Cmt273230	chr1
Cmt273280	chr1
Cmt247200	chr1
Cmt247210	chr1
Cmt247220	chr1
Cmt247230	chr1
Cmt247370	chr1
Cmt247450	chr1
Cmt247520	chr1
Cmt247530	chr1
Cmt247630	chr1
Cmt247680	chr1
Cmt247710	chr1
Cmt248000	chr1
Cmt248130	chr1
Cmt248150	chr1
Cmt248240	chr1
Cmt248420	chr1
Cmt249110	chr1
Cmt249330	chr1
Cmt249380	chr1
Cmt249400	chr1
Cmt249430	chr1
Cmt249900	chr1
Cmt249950	chr1
Cmt250040	chr1
Cmt250120	chr1
Cmt250160	chr1
Cmt250280	chr1
Cmt250420	chr1
Cmt250510	chr1
Cmt250560	chr1
Cmt250620	chr1
Cmt250870	chr1
Cmt250890	chr1
Cmt250910	chr1
Cmt250970	chr1
Cmt250980	chr1
Cmt250990	chr1
Cmt251180	chr1
Cmt251210	chr1
Cmt251300	chr1
Cmt251320	chr1
Cmt251620	chr1
Cmt251950	chr1
Cmt252050	chr1
Cmt252090	chr1
Cmt252190	chr1
Cmt252240	chr1
Cmt252260	chr1
Cmt252270	chr1
Cmt252290	chr1
Cmt252300	chr1
Cmt252340	chr1
Cmt252410	chr1
Cmt252450	chr1
Cmt252560	chr1
Cmt252700	chr1
Cmt252740	chr1
Cmt252760	chr1
Cmt252770	chr1
Cmt252860	chr1
Cmt252920	chr1
Cmt252970	chr1
Cmt253020	chr1
Cmt253040	chr1
Cmt253170	chr1
Cmt253180	chr1
Cmt253220	chr1
Cmt253230	chr1
Cmt253280	chr1
Cmt253300	chr1
Cmt253360	chr1
Cmt253410	chr1
Cmt253440	chr1
Cmt253450	chr1
Cmt253700	chr1
Cmt253720	chr1
Cmt253900	chr1
Cmt253960	chr1
Cmt254210	chr1
Cmt254260	chr1
Cmt254300	chr1
Cmt254460	chr1
Cmt254470	chr1
Cmt254560	chr1
Cmt254640	chr1
Cmt254680	chr1
Cmt254740	chr1
Cmt254830	chr1
Cmt255050	chr1
Cmt255060	chr1
Cmt255170	chr1
Cmt255300	chr1
Cmt255310	chr1
Cmt255370	chr1
Cmt255550	chr1
Cmt255620	chr1
Cmt255640	chr1
Cmt255710	chr1
Cmt255730	chr1
Cmt255750	chr1
Cmt255770	chr1
Cmt255830	chr1
Cmt255880	chr1
Cmt255900	chr1
Cmt255940	chr1
Cmt256040	chr1
Cmt256250	chr1
Cmt256400	chr1
Cmt256440	chr1
Cmt256470	chr1
Cmt256530	chr1
Cmt256590	chr1
Cmt256680	chr1
Cmt256850	chr1
Cmt256970	chr1
Cmt257030	chr1
Cmt257190	chr1
Cmt257210	chr1
Cmt257270	chr1
Cmt257360	chr1
Cmt257390	chr1
Cmt257400	chr1
Cmt257470	chr1
Cmt257500	chr1
Cmt257720	chr1
Cmt257760	chr1
Cmt258030	chr1
Cmt258110	chr1
Cmt258150	chr1
Cmt258160	chr1
Cmt258170	chr1
Cmt258200	chr1
Cmt258230	chr1
Cmt258240	chr1
Cmt258250	chr1
Cmt258310	chr1
Cmt258320	chr1
Cmt258330	chr1
Cmt258400	chr1
Cmt258410	chr1
Cmt258440	chr1
Cmt258510	chr1
Cmt259110	chr1
Cmt259320	chr1
Cmt259530	chr1
Cmt259570	chr1
Cmt259580	chr1
Cmt259600	chr1
Cmt259620	chr1
Cmt259650	chr1
Cmt259660	chr1
Cmt259670	chr1
Cmt259760	chr1
Cmt259780	chr1
Cmt259810	chr1
Cmt259860	chr1
Cmt259940	chr1
Cmt260080	chr1
Cmt260360	chr1
Cmt260410	chr1
Cmt260480	chr1
Cmt261470	chr1
Cmt261640	chr1
Cmt261760	chr1
Cmt261830	chr1
Cmt262580	chr1
Cmt262610	chr1
Cmt262670	chr1
Cmt262780	chr1
Cmt263160	chr1
Cmt263630	chr1
Cmt263640	chr1
Cmt263690	chr1
Cmt263720	chr1
Cmt263830	chr1
Cmt263980	chr1
Cmt264010	chr1
Cmt264680	chr1
Cmt264950	chr1
Cmt264970	chr1
Cmt264980	chr1
Cmt264990	chr1
Cmt265000	chr1
Cmt265120	chr1
Cmt265310	chr1
Cmt265670	chr1
Cmt265680	chr1
Cmt265780	chr1
Cmt265830	chr1
Cmt266390	chr1
Cmt266450	chr1
Cmt266540	chr1
Cmt266650	chr1
Cmt266690	chr1
Cmt266970	chr1
Cmt267430	chr1
Cmt267510	chr1
Cmt267560	chr1
Cmt267570	chr1
Cmt267830	chr1
Cmt268050	chr1
Cmt268060	chr1
Cmt268140	chr1
Cmt268160	chr1
Cmt268170	chr1
Cmt268220	chr1
Cmt268260	chr1
Cmt268460	chr1
Cmt268700	chr1
Cmt269390	chr1
Cmt269850	chr1
Cmt269890	chr1
Cmt269910	chr1
Cmt269970	chr1
Cmt270020	chr1
Cmt270300	chr1
Cmt270400	chr1
Cmt270700	chr1
Cmt270830	chr1
Cmt270990	chr1
Cmt271780	chr1
Cmt271820	chr1
Cmt271950	chr1
Cmt271990	chr1
Cmt272100	chr1
Cmt272150	chr1
Cmt272180	chr1
Cmt272260	chr1
Cmt272290	chr1
Cmt272370	chr1
Cmt272440	chr1
Cmt272450	chr1
Cmt272500	chr1
Cmt273000	chr1
Cmt273080	chr1
Cmt273240	chr1
Cmt247120	chr1
Cmt247410	chr1
Cmt247430	chr1
Cmt247440	chr1
Cmt247480	chr1
Cmt247560	chr1
Cmt247790	chr1
Cmt247910	chr1
Cmt248070	chr1
Cmt248110	chr1
Cmt249080	chr1
Cmt249180	chr1
Cmt249260	chr1
Cmt249490	chr1
Cmt249880	chr1
Cmt250220	chr1
Cmt250240	chr1
Cmt250340	chr1
Cmt250530	chr1
Cmt250570	chr1
Cmt250710	chr1
Cmt250960	chr1
Cmt251130	chr1
Cmt251230	chr1
Cmt251360	chr1
Cmt251580	chr1
Cmt251590	chr1
Cmt251650	chr1
Cmt251680	chr1
Cmt251780	chr1
Cmt251930	chr1
Cmt252150	chr1
Cmt252210	chr1
Cmt252220	chr1
Cmt252780	chr1
Cmt252820	chr1
Cmt253140	chr1
Cmt253250	chr1
Cmt253320	chr1
Cmt253350	chr1
Cmt253710	chr1
Cmt253880	chr1
Cmt254070	chr1
Cmt254170	chr1
Cmt254230	chr1
Cmt254250	chr1
Cmt254710	chr1
Cmt254770	chr1
Cmt254880	chr1
Cmt254890	chr1
Cmt254950	chr1
Cmt255020	chr1
Cmt255460	chr1
Cmt255490	chr1
Cmt255650	chr1
Cmt255720	chr1
Cmt255800	chr1
Cmt255980	chr1
Cmt256230	chr1
Cmt256280	chr1
Cmt256320	chr1
Cmt256350	chr1
Cmt256500	chr1
Cmt256630	chr1
Cmt256640	chr1
Cmt256830	chr1
Cmt256910	chr1
Cmt256990	chr1
Cmt257140	chr1
Cmt257830	chr1
Cmt257900	chr1
Cmt257940	chr1
Cmt257950	chr1
Cmt258010	chr1
Cmt258040	chr1
Cmt258140	chr1
Cmt258220	chr1
Cmt258430	chr1
Cmt258480	chr1
Cmt258550	chr1
Cmt259020	chr1
Cmt259140	chr1
Cmt259170	chr1
Cmt259440	chr1
Cmt259450	chr1
Cmt259590	chr1
Cmt259850	chr1
Cmt259880	chr1
Cmt259890	chr1
Cmt259960	chr1
Cmt260000	chr1
Cmt260030	chr1
Cmt260160	chr1
Cmt261300	chr1
Cmt261360	chr1
Cmt261510	chr1
Cmt261730	chr1
Cmt262860	chr1
Cmt263300	chr1
Cmt263320	chr1
Cmt263920	chr1
Cmt263940	chr1
Cmt264370	chr1
Cmt264590	chr1
Cmt264860	chr1
Cmt265730	chr1
Cmt265740	chr1
Cmt267460	chr1
Cmt267610	chr1
Cmt268330	chr1
Cmt268750	chr1
Cmt269900	chr1
Cmt270000	chr1
Cmt270120	chr1
Cmt270950	chr1
Cmt272320	chr1
Cmt272550	chr1
Cmt272720	chr1
Cmt273090	chr1
Cmt273250	chr1
Cmt246620	chr1
Cmt246960	chr1
Cmt247060	chr1
Cmt247070	chr1
Cmt247080	chr1
Cmt247130	chr1
Cmt247470	chr1
Cmt247500	chr1
Cmt247510	chr1
Cmt247550	chr1
Cmt247600	chr1
Cmt247800	chr1
Cmt248080	chr1
Cmt248090	chr1
Cmt248100	chr1
Cmt248210	chr1
Cmt248680	chr1
Cmt249270	chr1
Cmt249480	chr1
Cmt250130	chr1
Cmt250450	chr1
Cmt250730	chr1
Cmt251120	chr1
Cmt251190	chr1
Cmt251250	chr1
Cmt251340	chr1
Cmt251560	chr1
Cmt251640	chr1
Cmt251740	chr1
Cmt251890	chr1
Cmt252020	chr1
Cmt252030	chr1
Cmt252070	chr1
Cmt252140	chr1
Cmt252420	chr1
Cmt252750	chr1
Cmt252880	chr1
Cmt252890	chr1
Cmt252990	chr1
Cmt253090	chr1
Cmt253240	chr1
Cmt253340	chr1
Cmt253370	chr1
Cmt253570	chr1
Cmt253580	chr1
Cmt253870	chr1
Cmt254120	chr1
Cmt254180	chr1
Cmt254400	chr1
Cmt254420	chr1
Cmt254510	chr1
Cmt254590	chr1
Cmt254610	chr1
Cmt254620	chr1
Cmt254690	chr1
Cmt254840	chr1
Cmt255030	chr1
Cmt255080	chr1
Cmt255220	chr1
Cmt255250	chr1
Cmt255270	chr1
Cmt255360	chr1
Cmt255410	chr1
Cmt255420	chr1
Cmt255670	chr1
Cmt255870	chr1
Cmt256550	chr1
Cmt256620	chr1
Cmt256840	chr1
Cmt257000	chr1
Cmt257010	chr1
Cmt257840	chr1
Cmt257860	chr1
Cmt257870	chr1
Cmt257890	chr1
Cmt257910	chr1
Cmt257930	chr1
Cmt257960	chr1
Cmt257970	chr1
Cmt258020	chr1
Cmt258120	chr1
Cmt258460	chr1
Cmt258540	chr1
Cmt258980	chr1
Cmt259100	chr1
Cmt259180	chr1
Cmt259190	chr1
Cmt259270	chr1
Cmt259330	chr1
Cmt259730	chr1
Cmt259840	chr1
Cmt260050	chr1
Cmt260070	chr1
Cmt260110	chr1
Cmt260420	chr1
Cmt261650	chr1
Cmt261740	chr1
Cmt261810	chr1
Cmt262010	chr1
Cmt262590	chr1
Cmt262660	chr1
Cmt262730	chr1
Cmt262800	chr1
Cmt262830	chr1
Cmt263310	chr1
Cmt263990	chr1
Cmt264360	chr1
Cmt264400	chr1
Cmt264570	chr1
Cmt264620	chr1
Cmt265150	chr1
Cmt265240	chr1
Cmt265470	chr1
Cmt265480	chr1
Cmt265540	chr1
Cmt265550	chr1
Cmt265800	chr1
Cmt265820	chr1
Cmt266110	chr1
Cmt266210	chr1
Cmt266290	chr1
Cmt266350	chr1
Cmt266610	chr1
Cmt267370	chr1
Cmt267470	chr1
Cmt267700	chr1
Cmt267820	chr1
Cmt267910	chr1
Cmt267950	chr1
Cmt268190	chr1
Cmt268300	chr1
Cmt268660	chr1
Cmt268680	chr1
Cmt268820	chr1
Cmt268870	chr1
Cmt269260	chr1
Cmt270130	chr1
Cmt270740	chr1
Cmt270880	chr1
Cmt271850	chr1
Cmt271930	chr1
Cmt272490	chr1
Cmt272540	chr1
Cmt272770	chr1
Cmt272860	chr1
Cmt273100	chr1
Cmt273390	chr1
Cmt158960	chr2
Cmt159050	chr2
Cmt159130	chr2
Cmt159140	chr2
Cmt159510	chr2
Cmt159520	chr2
Cmt159780	chr2
Cmt159800	chr2
Cmt159790	chr2
Cmt159970	chr2
Cmt160270	chr2
Cmt160280	chr2
Cmt160710	chr2
Cmt160730	chr2
Cmt160750	chr2
Cmt161010	chr2
Cmt161150	chr2
Cmt161640	chr2
Cmt161720	chr2
Cmt161810	chr2
Cmt162060	chr2
Cmt162460	chr2
Cmt162550	chr2
Cmt162860	chr2
Cmt163130	chr2
Cmt163690	chr2
Cmt163700	chr2
Cmt163740	chr2
Cmt163950	chr2
Cmt163970	chr2
Cmt164090	chr2
Cmt164220	chr2
Cmt164400	chr2
Cmt164460	chr2
Cmt164510	chr2
Cmt164710	chr2
Cmt164770	chr2
Cmt164950	chr2
Cmt165110	chr2
Cmt165220	chr2
Cmt165230	chr2
Cmt165630	chr2
Cmt165640	chr2
Cmt165810	chr2
Cmt165820	chr2
Cmt165960	chr2
Cmt166090	chr2
Cmt166270	chr2
Cmt166370	chr2
Cmt166600	chr2
Cmt166610	chr2
Cmt166620	chr2
Cmt166680	chr2
Cmt166720	chr2
Cmt166760	chr2
Cmt166850	chr2
Cmt166920	chr2
Cmt166940	chr2
Cmt166990	chr2
Cmt167510	chr2
Cmt167600	chr2
Cmt167820	chr2
Cmt167860	chr2
Cmt167890	chr2
Cmt168030	chr2
Cmt168270	chr2
Cmt168320	chr2
Cmt168440	chr2
Cmt168840	chr2
Cmt168950	chr2
Cmt169340	chr2
Cmt169420	chr2
Cmt169570	chr2
Cmt169620	chr2
Cmt170090	chr2
Cmt170110	chr2
Cmt170190	chr2
Cmt170300	chr2
Cmt170790	chr2
Cmt171000	chr2
Cmt171010	chr2
Cmt171340	chr2
Cmt172030	chr2
Cmt172250	chr2
Cmt172420	chr2
Cmt172550	chr2
Cmt172810	chr2
Cmt172960	chr2
Cmt173040	chr2
Cmt173070	chr2
Cmt173400	chr2
Cmt173460	chr2
Cmt173710	chr2
Cmt173780	chr2
Cmt174030	chr2
Cmt174370	chr2
Cmt174500	chr2
Cmt175040	chr2
Cmt175090	chr2
Cmt175120	chr2
Cmt175270	chr2
Cmt175420	chr2
Cmt175770	chr2
Cmt175960	chr2
Cmt175990	chr2
Cmt176010	chr2
Cmt176090	chr2
Cmt176120	chr2
Cmt176430	chr2
Cmt176670	chr2
Cmt176790	chr2
Cmt176800	chr2
Cmt176990	chr2
Cmt177210	chr2
Cmt177360	chr2
Cmt177710	chr2
Cmt177740	chr2
Cmt178070	chr2
Cmt178180	chr2
Cmt178260	chr2
Cmt178930	chr2
Cmt178980	chr2
Cmt179100	chr2
Cmt179200	chr2
Cmt179600	chr2
Cmt179830	chr2
Cmt179880	chr2
Cmt179930	chr2
Cmt181250	chr2
Cmt181410	chr2
Cmt181700	chr2
Cmt181750	chr2
Cmt182000	chr2
Cmt182170	chr2
Cmt182360	chr2
Cmt182450	chr2
Cmt182770	chr2
Cmt182960	chr2
Cmt183160	chr2
Cmt183390	chr2
Cmt183480	chr2
Cmt183610	chr2
Cmt183730	chr2
Cmt183750	chr2
Cmt183920	chr2
Cmt183950	chr2
Cmt184230	chr2
Cmt184270	chr2
Cmt184310	chr2
Cmt184340	chr2
Cmt184390	chr2
Cmt184400	chr2
Cmt184430	chr2
Cmt184490	chr2
Cmt184550	chr2
Cmt184740	chr2
Cmt184770	chr2
Cmt184800	chr2
Cmt184850	chr2
Cmt185000	chr2
Cmt185010	chr2
Cmt185040	chr2
Cmt185130	chr2
Cmt185160	chr2
Cmt185200	chr2
Cmt185240	chr2
Cmt185920	chr2
Cmt186220	chr2
Cmt186380	chr2
Cmt186640	chr2
Cmt187580	chr2
Cmt187650	chr2
Cmt187670	chr2
Cmt187880	chr2
Cmt187890	chr2
Cmt188000	chr2
Cmt188190	chr2
Cmt188360	chr2
Cmt188450	chr2
Cmt188550	chr2
Cmt188570	chr2
Cmt188780	chr2
Cmt188800	chr2
Cmt188950	chr2
Cmt188990	chr2
Cmt189100	chr2
Cmt189290	chr2
Cmt189340	chr2
Cmt189350	chr2
Cmt189530	chr2
Cmt189560	chr2
Cmt189580	chr2
Cmt189620	chr2
Cmt189780	chr2
Cmt190410	chr2
Cmt190960	chr2
Cmt158970	chr2
Cmt159000	chr2
Cmt159030	chr2
Cmt159060	chr2
Cmt159080	chr2
Cmt159100	chr2
Cmt159150	chr2
Cmt159220	chr2
Cmt159240	chr2
Cmt159270	chr2
Cmt159310	chr2
Cmt159340	chr2
Cmt159380	chr2
Cmt159390	chr2
Cmt159400	chr2
Cmt159430	chr2
Cmt159470	chr2
Cmt159690	chr2
Cmt159710	chr2
Cmt159980	chr2
Cmt160110	chr2
Cmt160120	chr2
Cmt160130	chr2
Cmt160330	chr2
Cmt160350	chr2
Cmt160370	chr2
Cmt160400	chr2
Cmt160410	chr2
Cmt160470	chr2
Cmt160510	chr2
Cmt160530	chr2
Cmt160590	chr2
Cmt160700	chr2
Cmt160860	chr2
Cmt160890	chr2
Cmt161060	chr2
Cmt161100	chr2
Cmt161110	chr2
Cmt161400	chr2
Cmt161430	chr2
Cmt161520	chr2
Cmt161650	chr2
Cmt161670	chr2
Cmt161740	chr2
Cmt161980	chr2
Cmt162030	chr2
Cmt162180	chr2
Cmt162280	chr2
Cmt162340	chr2
Cmt162530	chr2
Cmt162610	chr2
Cmt162630	chr2
Cmt162640	chr2
Cmt162680	chr2
Cmt162780	chr2
Cmt162820	chr2
Cmt163020	chr2
Cmt163100	chr2
Cmt163250	chr2
Cmt163270	chr2
Cmt163290	chr2
Cmt163300	chr2
Cmt163370	chr2
Cmt163490	chr2
Cmt163590	chr2
Cmt163850	chr2
Cmt163960	chr2
Cmt164110	chr2
Cmt164150	chr2
Cmt164310	chr2
Cmt164390	chr2
Cmt164490	chr2
Cmt164630	chr2
Cmt164700	chr2
Cmt164860	chr2
Cmt165000	chr2
Cmt165040	chr2
Cmt165160	chr2
Cmt165210	chr2
Cmt165310	chr2
Cmt165480	chr2
Cmt165560	chr2
Cmt165580	chr2
Cmt165590	chr2
Cmt165650	chr2
Cmt165790	chr2
Cmt166110	chr2
Cmt166150	chr2
Cmt166170	chr2
Cmt166190	chr2
Cmt166200	chr2
Cmt166220	chr2
Cmt166360	chr2
Cmt166380	chr2
Cmt166390	chr2
Cmt166430	chr2
Cmt166450	chr2
Cmt166480	chr2
Cmt166650	chr2
Cmt166740	chr2
Cmt166790	chr2
Cmt166930	chr2
Cmt166950	chr2
Cmt167040	chr2
Cmt167110	chr2
Cmt167140	chr2
Cmt167190	chr2
Cmt167250	chr2
Cmt167530	chr2
Cmt167540	chr2
Cmt167710	chr2
Cmt167790	chr2
Cmt167800	chr2
Cmt167830	chr2
Cmt167870	chr2
Cmt167930	chr2
Cmt168000	chr2
Cmt168080	chr2
Cmt168100	chr2
Cmt168110	chr2
Cmt168260	chr2
Cmt168450	chr2
Cmt168480	chr2
Cmt168590	chr2
Cmt168640	chr2
Cmt168670	chr2
Cmt168870	chr2
Cmt168900	chr2
Cmt168990	chr2
Cmt169050	chr2
Cmt169210	chr2
Cmt169370	chr2
Cmt169400	chr2
Cmt169450	chr2
Cmt169490	chr2
Cmt169560	chr2
Cmt169670	chr2
Cmt169780	chr2
Cmt169840	chr2
Cmt169920	chr2
Cmt170200	chr2
Cmt170220	chr2
Cmt170240	chr2
Cmt170310	chr2
Cmt170360	chr2
Cmt170470	chr2
Cmt170530	chr2
Cmt170670	chr2
Cmt170760	chr2
Cmt170800	chr2
Cmt170980	chr2
Cmt171060	chr2
Cmt171180	chr2
Cmt171190	chr2
Cmt171610	chr2
Cmt171750	chr2
Cmt171800	chr2
Cmt171860	chr2
Cmt171850	chr2
Cmt171990	chr2
Cmt172050	chr2
Cmt172070	chr2
Cmt172090	chr2
Cmt172160	chr2
Cmt172360	chr2
Cmt172440	chr2
Cmt172470	chr2
Cmt172930	chr2
Cmt172970	chr2
Cmt173080	chr2
Cmt173170	chr2
Cmt173270	chr2
Cmt173380	chr2
Cmt173430	chr2
Cmt173510	chr2
Cmt173520	chr2
Cmt173600	chr2
Cmt173690	chr2
Cmt173730	chr2
Cmt173770	chr2
Cmt174090	chr2
Cmt174280	chr2
Cmt174340	chr2
Cmt174350	chr2
Cmt174360	chr2
Cmt174380	chr2
Cmt174440	chr2
Cmt174510	chr2
Cmt174540	chr2
Cmt174550	chr2
Cmt174740	chr2
Cmt174830	chr2
Cmt174870	chr2
Cmt174890	chr2
Cmt175110	chr2
Cmt175170	chr2
Cmt175260	chr2
Cmt175400	chr2
Cmt175500	chr2
Cmt175520	chr2
Cmt175550	chr2
Cmt175600	chr2
Cmt175700	chr2
Cmt175760	chr2
Cmt175870	chr2
Cmt175900	chr2
Cmt175980	chr2
Cmt176000	chr2
Cmt176030	chr2
Cmt176060	chr2
Cmt176080	chr2
Cmt176100	chr2
Cmt176160	chr2
Cmt176210	chr2
Cmt176320	chr2
Cmt176340	chr2
Cmt176530	chr2
Cmt176600	chr2
Cmt176810	chr2
Cmt177000	chr2
Cmt177030	chr2
Cmt177130	chr2
Cmt177160	chr2
Cmt177180	chr2
Cmt177310	chr2
Cmt177420	chr2
Cmt177680	chr2
Cmt178250	chr2
Cmt178540	chr2
Cmt178800	chr2
Cmt178810	chr2
Cmt178900	chr2
Cmt178970	chr2
Cmt179010	chr2
Cmt179400	chr2
Cmt179740	chr2
Cmt179770	chr2
Cmt179800	chr2
Cmt179820	chr2
Cmt179890	chr2
Cmt180030	chr2
Cmt180090	chr2
Cmt180310	chr2
Cmt180330	chr2
Cmt180370	chr2
Cmt180450	chr2
Cmt180460	chr2
Cmt180470	chr2
Cmt180600	chr2
Cmt180650	chr2
Cmt180720	chr2
Cmt180840	chr2
Cmt180890	chr2
Cmt180920	chr2
Cmt181190	chr2
Cmt181260	chr2
Cmt181290	chr2
Cmt181300	chr2
Cmt181400	chr2
Cmt181580	chr2
Cmt181690	chr2
Cmt181910	chr2
Cmt181980	chr2
Cmt182040	chr2
Cmt182240	chr2
Cmt182310	chr2
Cmt182390	chr2
Cmt182440	chr2
Cmt182500	chr2
Cmt182550	chr2
Cmt182570	chr2
Cmt182620	chr2
Cmt182670	chr2
Cmt182680	chr2
Cmt182860	chr2
Cmt182870	chr2
Cmt182910	chr2
Cmt183140	chr2
Cmt183150	chr2
Cmt183180	chr2
Cmt183190	chr2
Cmt183210	chr2
Cmt183250	chr2
Cmt183290	chr2
Cmt183320	chr2
Cmt183440	chr2
Cmt183690	chr2
Cmt183770	chr2
Cmt183990	chr2
Cmt184300	chr2
Cmt184330	chr2
Cmt184380	chr2
Cmt184450	chr2
Cmt184500	chr2
Cmt184560	chr2
Cmt184630	chr2
Cmt184700	chr2
Cmt184750	chr2
Cmt184900	chr2
Cmt185020	chr2
Cmt185080	chr2
Cmt185120	chr2
Cmt185230	chr2
Cmt185830	chr2
Cmt185910	chr2
Cmt185940	chr2
Cmt185950	chr2
Cmt185970	chr2
Cmt186010	chr2
Cmt186030	chr2
Cmt186050	chr2
Cmt186210	chr2
Cmt186370	chr2
Cmt186650	chr2
Cmt186730	chr2
Cmt187550	chr2
Cmt187640	chr2
Cmt187680	chr2
Cmt187730	chr2
Cmt187810	chr2
Cmt187860	chr2
Cmt187930	chr2
Cmt187970	chr2
Cmt187980	chr2
Cmt187990	chr2
Cmt188090	chr2
Cmt188110	chr2
Cmt188310	chr2
Cmt188390	chr2
Cmt188470	chr2
Cmt188720	chr2
Cmt188730	chr2
Cmt188880	chr2
Cmt188910	chr2
Cmt188960	chr2
Cmt189030	chr2
Cmt189070	chr2
Cmt189150	chr2
Cmt189440	chr2
Cmt189550	chr2
Cmt189670	chr2
Cmt189700	chr2
Cmt189770	chr2
Cmt189900	chr2
Cmt190040	chr2
Cmt190470	chr2
Cmt190520	chr2
Cmt190540	chr2
Cmt190560	chr2
Cmt190570	chr2
Cmt190840	chr2
Cmt159190	chr2
Cmt159210	chr2
Cmt159540	chr2
Cmt159570	chr2
Cmt159580	chr2
Cmt159650	chr2
Cmt159950	chr2
Cmt160040	chr2
Cmt160090	chr2
Cmt160260	chr2
Cmt160480	chr2
Cmt160580	chr2
Cmt160620	chr2
Cmt160660	chr2
Cmt161080	chr2
Cmt161210	chr2
Cmt161240	chr2
Cmt161330	chr2
Cmt161460	chr2
Cmt161510	chr2
Cmt161590	chr2
Cmt161610	chr2
Cmt161620	chr2
Cmt161760	chr2
Cmt161910	chr2
Cmt161920	chr2
Cmt161960	chr2
Cmt162140	chr2
Cmt162220	chr2
Cmt162230	chr2
Cmt162500	chr2
Cmt162540	chr2
Cmt162660	chr2
Cmt162800	chr2
Cmt162810	chr2
Cmt162930	chr2
Cmt162990	chr2
Cmt163160	chr2
Cmt163260	chr2
Cmt163310	chr2
Cmt163660	chr2
Cmt163780	chr2
Cmt163800	chr2
Cmt163820	chr2
Cmt164160	chr2
Cmt164420	chr2
Cmt164750	chr2
Cmt165080	chr2
Cmt165120	chr2
Cmt165130	chr2
Cmt165400	chr2
Cmt165430	chr2
Cmt165500	chr2
Cmt165840	chr2
Cmt165880	chr2
Cmt166140	chr2
Cmt166330	chr2
Cmt166340	chr2
Cmt166440	chr2
Cmt166490	chr2
Cmt166630	chr2
Cmt166870	chr2
Cmt166900	chr2
Cmt167150	chr2
Cmt167170	chr2
Cmt167240	chr2
Cmt167620	chr2
Cmt167680	chr2
Cmt168060	chr2
Cmt168300	chr2
Cmt168490	chr2
Cmt168500	chr2
Cmt168580	chr2
Cmt168610	chr2
Cmt168790	chr2
Cmt168820	chr2
Cmt169260	chr2
Cmt169300	chr2
Cmt169330	chr2
Cmt169360	chr2
Cmt169650	chr2
Cmt170100	chr2
Cmt170280	chr2
Cmt170850	chr2
Cmt171070	chr2
Cmt171090	chr2
Cmt171250	chr2
Cmt171300	chr2
Cmt171670	chr2
Cmt171940	chr2
Cmt172010	chr2
Cmt172200	chr2
Cmt172570	chr2
Cmt172870	chr2
Cmt173300	chr2
Cmt173440	chr2
Cmt173480	chr2
Cmt173970	chr2
Cmt174150	chr2
Cmt174610	chr2
Cmt175200	chr2
Cmt175220	chr2
Cmt175240	chr2
Cmt175570	chr2
Cmt175590	chr2
Cmt175690	chr2
Cmt175840	chr2
Cmt175940	chr2
Cmt176410	chr2
Cmt176550	chr2
Cmt176730	chr2
Cmt176770	chr2
Cmt176920	chr2
Cmt177240	chr2
Cmt179080	chr2
Cmt179910	chr2
Cmt180230	chr2
Cmt180360	chr2
Cmt180690	chr2
Cmt180810	chr2
Cmt181010	chr2
Cmt181110	chr2
Cmt181140	chr2
Cmt181150	chr2
Cmt182220	chr2
Cmt182230	chr2
Cmt182480	chr2
Cmt182540	chr2
Cmt183010	chr2
Cmt183240	chr2
Cmt183310	chr2
Cmt183510	chr2
Cmt183580	chr2
Cmt183700	chr2
Cmt183850	chr2
Cmt183870	chr2
Cmt184480	chr2
Cmt184870	chr2
Cmt184880	chr2
Cmt184920	chr2
Cmt184960	chr2
Cmt186060	chr2
Cmt186300	chr2
Cmt187630	chr2
Cmt187740	chr2
Cmt188010	chr2
Cmt188030	chr2
Cmt188070	chr2
Cmt188690	chr2
Cmt188710	chr2
Cmt188750	chr2
Cmt189020	chr2
Cmt189140	chr2
Cmt189500	chr2
Cmt190060	chr2
Cmt190120	chr2
Cmt190250	chr2
Cmt190350	chr2
Cmt190360	chr2
Cmt190460	chr2
Cmt190670	chr2
Cmt159160	chr2
Cmt159170	chr2
Cmt159260	chr2
Cmt159280	chr2
Cmt159370	chr2
Cmt159440	chr2
Cmt159550	chr2
Cmt159740	chr2
Cmt159920	chr2
Cmt160030	chr2
Cmt160190	chr2
Cmt160600	chr2
Cmt160650	chr2
Cmt160670	chr2
Cmt160800	chr2
Cmt160840	chr2
Cmt160910	chr2
Cmt161310	chr2
Cmt161450	chr2
Cmt161480	chr2
Cmt161680	chr2
Cmt162000	chr2
Cmt162010	chr2
Cmt162240	chr2
Cmt162470	chr2
Cmt162490	chr2
Cmt162520	chr2
Cmt162570	chr2
Cmt162670	chr2
Cmt163150	chr2
Cmt163170	chr2
Cmt163640	chr2
Cmt163710	chr2
Cmt163840	chr2
Cmt163870	chr2
Cmt163980	chr2
Cmt164040	chr2
Cmt164250	chr2
Cmt164430	chr2
Cmt164500	chr2
Cmt164790	chr2
Cmt164870	chr2
Cmt165340	chr2
Cmt165440	chr2
Cmt165610	chr2
Cmt165890	chr2
Cmt165930	chr2
Cmt166100	chr2
Cmt166130	chr2
Cmt166240	chr2
Cmt166470	chr2
Cmt166670	chr2
Cmt166880	chr2
Cmt167120	chr2
Cmt167180	chr2
Cmt167650	chr2
Cmt167690	chr2
Cmt168040	chr2
Cmt168140	chr2
Cmt168740	chr2
Cmt168780	chr2
Cmt168910	chr2
Cmt169020	chr2
Cmt169270	chr2
Cmt169310	chr2
Cmt169590	chr2
Cmt169980	chr2
Cmt170010	chr2
Cmt170640	chr2
Cmt170830	chr2
Cmt171030	chr2
Cmt171320	chr2
Cmt171380	chr2
Cmt171580	chr2
Cmt171590	chr2
Cmt171650	chr2
Cmt171680	chr2
Cmt172180	chr2
Cmt172220	chr2
Cmt172290	chr2
Cmt172300	chr2
Cmt172320	chr2
Cmt172500	chr2
Cmt172530	chr2
Cmt172750	chr2
Cmt172950	chr2
Cmt173010	chr2
Cmt173050	chr2
Cmt173090	chr2
Cmt173160	chr2
Cmt173290	chr2
Cmt173890	chr2
Cmt174620	chr2
Cmt174770	chr2
Cmt174820	chr2
Cmt175030	chr2
Cmt175210	chr2
Cmt175290	chr2
Cmt175310	chr2
Cmt175680	chr2
Cmt175930	chr2
Cmt176110	chr2
Cmt176350	chr2
Cmt176750	chr2
Cmt176840	chr2
Cmt176890	chr2
Cmt176930	chr2
Cmt177120	chr2
Cmt177230	chr2
Cmt178080	chr2
Cmt178910	chr2
Cmt179060	chr2
Cmt179660	chr2
Cmt179680	chr2
Cmt180180	chr2
Cmt180340	chr2
Cmt180400	chr2
Cmt180430	chr2
Cmt180730	chr2
Cmt180770	chr2
Cmt181050	chr2
Cmt181340	chr2
Cmt181540	chr2
Cmt181710	chr2
Cmt181810	chr2
Cmt181990	chr2
Cmt182120	chr2
Cmt182210	chr2
Cmt182530	chr2
Cmt182610	chr2
Cmt182730	chr2
Cmt182760	chr2
Cmt182790	chr2
Cmt183170	chr2
Cmt183230	chr2
Cmt183360	chr2
Cmt183550	chr2
Cmt183660	chr2
Cmt183860	chr2
Cmt183970	chr2
Cmt183980	chr2
Cmt184000	chr2
Cmt184010	chr2
Cmt184030	chr2
Cmt184440	chr2
Cmt184610	chr2
Cmt184810	chr2
Cmt185090	chr2
Cmt185190	chr2
Cmt185260	chr2
Cmt185460	chr2
Cmt185850	chr2
Cmt186140	chr2
Cmt186470	chr2
Cmt187540	chr2
Cmt187620	chr2
Cmt188150	chr2
Cmt188350	chr2
Cmt188370	chr2
Cmt188770	chr2
Cmt188810	chr2
Cmt189190	chr2
Cmt189240	chr2
Cmt189510	chr2
Cmt189610	chr2
Cmt189720	chr2
Cmt190000	chr2
Cmt190010	chr2
Cmt190600	chr2
Cmt190710	chr2
Cmt190780	chr2
Cmt190890	chr2
Cmt190970	chr2
Cmt103990	chr3
Cmt105020	chr3
Cmt105300	chr3
Cmt105320	chr3
Cmt105350	chr3
Cmt105450	chr3
Cmt105680	chr3
Cmt105880	chr3
Cmt106070	chr3
Cmt106170	chr3
Cmt106530	chr3
Cmt106610	chr3
Cmt106620	chr3
Cmt106750	chr3
Cmt106980	chr3
Cmt107040	chr3
Cmt107280	chr3
Cmt107700	chr3
Cmt107710	chr3
Cmt107740	chr3
Cmt107890	chr3
Cmt108070	chr3
Cmt108100	chr3
Cmt108330	chr3
Cmt109470	chr3
Cmt109490	chr3
Cmt109500	chr3
Cmt109590	chr3
Cmt109640	chr3
Cmt109980	chr3
Cmt110160	chr3
Cmt110340	chr3
Cmt110420	chr3
Cmt110450	chr3
Cmt110510	chr3
Cmt111580	chr3
Cmt111990	chr3
Cmt112130	chr3
Cmt112160	chr3
Cmt112410	chr3
Cmt112900	chr3
Cmt112910	chr3
Cmt113090	chr3
Cmt113180	chr3
Cmt113760	chr3
Cmt113910	chr3
Cmt114050	chr3
Cmt114270	chr3
Cmt114510	chr3
Cmt114990	chr3
Cmt115070	chr3
Cmt115840	chr3
Cmt115940	chr3
Cmt116140	chr3
Cmt116350	chr3
Cmt116360	chr3
Cmt116400	chr3
Cmt116500	chr3
Cmt116540	chr3
Cmt117030	chr3
Cmt117040	chr3
Cmt117150	chr3
Cmt117190	chr3
Cmt117430	chr3
Cmt117540	chr3
Cmt117550	chr3
Cmt117720	chr3
Cmt117740	chr3
Cmt117780	chr3
Cmt118110	chr3
Cmt118120	chr3
Cmt118480	chr3
Cmt118560	chr3
Cmt118600	chr3
Cmt118610	chr3
Cmt118650	chr3
Cmt118660	chr3
Cmt118820	chr3
Cmt118960	chr3
Cmt118980	chr3
Cmt119250	chr3
Cmt119300	chr3
Cmt119350	chr3
Cmt119410	chr3
Cmt119730	chr3
Cmt120000	chr3
Cmt120480	chr3
Cmt120540	chr3
Cmt120640	chr3
Cmt120670	chr3
Cmt120680	chr3
Cmt120930	chr3
Cmt121230	chr3
Cmt121370	chr3
Cmt121450	chr3
Cmt121530	chr3
Cmt121600	chr3
Cmt121650	chr3
Cmt121720	chr3
Cmt121750	chr3
Cmt121790	chr3
Cmt121850	chr3
Cmt121880	chr3
Cmt121980	chr3
Cmt122010	chr3
Cmt122050	chr3
Cmt122100	chr3
Cmt122360	chr3
Cmt122460	chr3
Cmt122520	chr3
Cmt122580	chr3
Cmt122680	chr3
Cmt123170	chr3
Cmt123350	chr3
Cmt123380	chr3
Cmt123600	chr3
Cmt123660	chr3
Cmt123780	chr3
Cmt123810	chr3
Cmt123840	chr3
Cmt123950	chr3
Cmt124050	chr3
Cmt124110	chr3
Cmt124480	chr3
Cmt124710	chr3
Cmt124800	chr3
Cmt124830	chr3
Cmt124880	chr3
Cmt124910	chr3
Cmt124940	chr3
Cmt124970	chr3
Cmt125000	chr3
Cmt125070	chr3
Cmt125190	chr3
Cmt125270	chr3
Cmt125280	chr3
Cmt125420	chr3
Cmt125490	chr3
Cmt125610	chr3
Cmt126210	chr3
Cmt126440	chr3
Cmt126480	chr3
Cmt126580	chr3
Cmt126600	chr3
Cmt126640	chr3
Cmt126740	chr3
Cmt127060	chr3
Cmt127090	chr3
Cmt127340	chr3
Cmt127360	chr3
Cmt127530	chr3
Cmt127600	chr3
Cmt127680	chr3
Cmt127780	chr3
Cmt127860	chr3
Cmt127960	chr3
Cmt127980	chr3
Cmt128160	chr3
Cmt128320	chr3
Cmt128330	chr3
Cmt128350	chr3
Cmt128390	chr3
Cmt128450	chr3
Cmt128610	chr3
Cmt128660	chr3
Cmt128980	chr3
Cmt129310	chr3
Cmt129440	chr3
Cmt129540	chr3
Cmt129620	chr3
Cmt129840	chr3
Cmt129920	chr3
Cmt130070	chr3
Cmt130140	chr3
Cmt130220	chr3
Cmt130490	chr3
Cmt130570	chr3
Cmt130580	chr3
Cmt130850	chr3
Cmt131240	chr3
Cmt131250	chr3
Cmt131340	chr3
Cmt131410	chr3
Cmt131440	chr3
Cmt131530	chr3
Cmt131680	chr3
Cmt131730	chr3
Cmt131770	chr3
Cmt131800	chr3
Cmt131830	chr3
Cmt132140	chr3
Cmt132180	chr3
Cmt132210	chr3
Cmt132240	chr3
Cmt132400	chr3
Cmt132410	chr3
Cmt132550	chr3
Cmt132630	chr3
Cmt132660	chr3
Cmt132830	chr3
Cmt132880	chr3
Cmt132900	chr3
Cmt132920	chr3
Cmt132930	chr3
Cmt133200	chr3
Cmt133380	chr3
Cmt133630	chr3
Cmt133800	chr3
Cmt133990	chr3
Cmt134000	chr3
Cmt134150	chr3
Cmt134230	chr3
Cmt103310	chr3
Cmt104190	chr3
Cmt104390	chr3
Cmt105200	chr3
Cmt105280	chr3
Cmt105940	chr3
Cmt105950	chr3
Cmt106030	chr3
Cmt106060	chr3
Cmt106160	chr3
Cmt106470	chr3
Cmt106710	chr3
Cmt106800	chr3
Cmt107110	chr3
Cmt107120	chr3
Cmt107270	chr3
Cmt107300	chr3
Cmt107310	chr3
Cmt107480	chr3
Cmt107870	chr3
Cmt107970	chr3
Cmt107980	chr3
Cmt108080	chr3
Cmt108160	chr3
Cmt108410	chr3
Cmt108670	chr3
Cmt108720	chr3
Cmt109550	chr3
Cmt109600	chr3
Cmt109610	chr3
Cmt109630	chr3
Cmt109660	chr3
Cmt109690	chr3
Cmt109720	chr3
Cmt110230	chr3
Cmt110270	chr3
Cmt110280	chr3
Cmt110520	chr3
Cmt112550	chr3
Cmt113050	chr3
Cmt113080	chr3
Cmt113100	chr3
Cmt113150	chr3
Cmt113230	chr3
Cmt113270	chr3
Cmt113300	chr3
Cmt113320	chr3
Cmt113690	chr3
Cmt113810	chr3
Cmt113840	chr3
Cmt114060	chr3
Cmt114860	chr3
Cmt114910	chr3
Cmt115000	chr3
Cmt115110	chr3
Cmt115160	chr3
Cmt115180	chr3
Cmt115380	chr3
Cmt115750	chr3
Cmt115800	chr3
Cmt115820	chr3
Cmt115990	chr3
Cmt116040	chr3
Cmt116160	chr3
Cmt116290	chr3
Cmt116320	chr3
Cmt116370	chr3
Cmt116390	chr3
Cmt116430	chr3
Cmt116490	chr3
Cmt116560	chr3
Cmt116880	chr3
Cmt116940	chr3
Cmt117120	chr3
Cmt117340	chr3
Cmt117570	chr3
Cmt117630	chr3
Cmt117650	chr3
Cmt117680	chr3
Cmt117980	chr3
Cmt118070	chr3
Cmt118170	chr3
Cmt118220	chr3
Cmt118370	chr3
Cmt118460	chr3
Cmt118510	chr3
Cmt118570	chr3
Cmt118640	chr3
Cmt118810	chr3
Cmt118880	chr3
Cmt118900	chr3
Cmt118930	chr3
Cmt119090	chr3
Cmt119160	chr3
Cmt119200	chr3
Cmt119270	chr3
Cmt119290	chr3
Cmt119360	chr3
Cmt119610	chr3
Cmt119670	chr3
Cmt119690	chr3
Cmt119950	chr3
Cmt120130	chr3
Cmt120180	chr3
Cmt120300	chr3
Cmt120340	chr3
Cmt120400	chr3
Cmt120470	chr3
Cmt120510	chr3
Cmt120550	chr3
Cmt120890	chr3
Cmt120940	chr3
Cmt120950	chr3
Cmt121120	chr3
Cmt121250	chr3
Cmt121350	chr3
Cmt121390	chr3
Cmt121410	chr3
Cmt121460	chr3
Cmt121550	chr3
Cmt121680	chr3
Cmt121780	chr3
Cmt121900	chr3
Cmt121940	chr3
Cmt122140	chr3
Cmt122270	chr3
Cmt122420	chr3
Cmt122440	chr3
Cmt122590	chr3
Cmt122630	chr3
Cmt122970	chr3
Cmt123070	chr3
Cmt123090	chr3
Cmt123180	chr3
Cmt123190	chr3
Cmt123200	chr3
Cmt123290	chr3
Cmt123300	chr3
Cmt123340	chr3
Cmt123420	chr3
Cmt123550	chr3
Cmt123570	chr3
Cmt123610	chr3
Cmt123740	chr3
Cmt123770	chr3
Cmt123800	chr3
Cmt123820	chr3
Cmt123830	chr3
Cmt123870	chr3
Cmt124040	chr3
Cmt124080	chr3
Cmt124210	chr3
Cmt124240	chr3
Cmt124270	chr3
Cmt124460	chr3
Cmt124600	chr3
Cmt124640	chr3
Cmt124660	chr3
Cmt124720	chr3
Cmt125060	chr3
Cmt125160	chr3
Cmt125200	chr3
Cmt125210	chr3
Cmt125300	chr3
Cmt125330	chr3
Cmt125350	chr3
Cmt125380	chr3
Cmt125390	chr3
Cmt125440	chr3
Cmt125450	chr3
Cmt125530	chr3
Cmt125850	chr3
Cmt125930	chr3
Cmt126060	chr3
Cmt126090	chr3
Cmt126260	chr3
Cmt126270	chr3
Cmt126340	chr3
Cmt126420	chr3
Cmt126430	chr3
Cmt126560	chr3
Cmt126590	chr3
Cmt126630	chr3
Cmt126650	chr3
Cmt126730	chr3
Cmt126770	chr3
Cmt126920	chr3
Cmt126960	chr3
Cmt126990	chr3
Cmt127030	chr3
Cmt127130	chr3
Cmt127140	chr3
Cmt127210	chr3
Cmt127300	chr3
Cmt127330	chr3
Cmt127380	chr3
Cmt127400	chr3
Cmt127430	chr3
Cmt127440	chr3
Cmt127510	chr3
Cmt127610	chr3
Cmt127660	chr3
Cmt127740	chr3
Cmt127870	chr3
Cmt127900	chr3
Cmt127970	chr3
Cmt127990	chr3
Cmt128120	chr3
Cmt128210	chr3
Cmt128340	chr3
Cmt128470	chr3
Cmt128530	chr3
Cmt128550	chr3
Cmt128600	chr3
Cmt128690	chr3
Cmt128870	chr3
Cmt128880	chr3
Cmt129070	chr3
Cmt129100	chr3
Cmt129160	chr3
Cmt129220	chr3
Cmt129250	chr3
Cmt129300	chr3
Cmt129380	chr3
Cmt129390	chr3
Cmt129490	chr3
Cmt129610	chr3
Cmt129830	chr3
Cmt129880	chr3
Cmt129910	chr3
Cmt129960	chr3
Cmt130010	chr3
[truncated: 5,091 more rows]

## Sheet: Table S8
Table S8. The RNA-seq information of 24 HZY-T and HZY-S samples.
ID	Name	Acessions	Tissue	Stages	Replicates	Sequenced reads	Read Length	Total base	Depth	SRR accession
ND25019	SAS1_1	HZY-S	Albedo	Stage1	1	44975566	150	6746334900	19.3266	SRR22744677
ND25020	SAS1_2	HZY-S	Albedo	Stage1	2	39936594	150	5990489100	17.1613	SRR22744676
ND25021	SAS1_3	HZY-S	Albedo	Stage1	3	44117584	150	6617637600	18.9579	SRR22744665
NE11113	SAS2_1	HZY-S	Albedo	Stage2	1	42060398	150	6309059700	18.0739	SRR22744654
NE11110	SAS2_2	HZY-S	Albedo	Stage2	2	42517250	150	6377587500	18.2702	SRR22744643
NE11108	SAS2_3	HZY-S	Albedo	Stage2	3	41119540	150	6167931000	17.6696	SRR22744632
T20210607_00051	SAS3_1	HZY-S	Albedo	Stage3	1	41553888	150	6233083200	17.8562	SRR22744621
T20210607_00052	SAS3_2	HZY-S	Albedo	Stage3	2	45569972	150	6835495800	19.582	SRR22744610
T20210607_00051_H_RUN296	SAS3_3	HZY-S	Albedo	Stage3	3	34792016	150	5218802400	14.9506	SRR22744600
T20210802_00028_RUN302	SAS4_1	HZY-S	Albedo	Stage4	1	54198408	150	8129761200	23.2898	SRR22744599
T20210802_00029_RUN302	SAS4_2	HZY-S	Albedo	Stage4	2	42439712	150	6365956800	18.2369	SRR22744675
T20210802_00030_RUN302	SAS4_3	HZY-S	Albedo	Stage4	3	51944164	150	7791624600	22.3211	SRR22744674
T20210802_00022_RUN302	SAS5_1	HZY-S	Albedo	Stage5	1	45372092	150	6805813800	19.497	SRR22744673
T20210802_00023_RUN302	SAS5_2	HZY-S	Albedo	Stage5	2	40214122	150	6032118300	17.2805	SRR22744672
T20210802_00024_RUN302	SAS5_3	HZY-S	Albedo	Stage5	3	48778746	150	7316811900	20.9609	SRR22744671
T20210911_00022	SAS6_1	HZY-S	Albedo	Stage6	1	41564558	150	6234683700	17.8608	SRR22744670
T20210911_00023	SAS6_2	HZY-S	Albedo	Stage6	2	44137374	150	6620606100	18.9664	SRR22744669
T20210911_00024_RUN343	SAS6_3	HZY-S	Albedo	Stage6	3	48100532	150	7215079800	20.6694	SRR22744668
ND25016	SFS1_1	HZY-S	Flavode	Stage1	1	55923798	150	8388569700	24.0312	SRR22744667
ND25017	SFS1_2	HZY-S	Flavode	Stage1	2	50733484	150	7610022600	21.8008	SRR22744666
ND25018	SFS1_3	HZY-S	Flavode	Stage1	3	46563044	150	6984456600	20.0087	SRR22744664
NE11107	SFS2_1	HZY-S	Flavode	Stage2	1	39873954	150	5981093100	17.1344	SRR22744663
NE11103	SFS2_2	HZY-S	Flavode	Stage2	2	46765212	150	7014781800	20.0956	SRR22744662
NE11114	SFS2_3	HZY-S	Flavode	Stage2	3	42689486	150	6403422900	18.3442	SRR22744661
T20210607_00048	SFS3_1	HZY-S	Flavode	Stage3	1	45253648	150	6788047200	19.4461	SRR22744660
T20210607_00049	SFS3_2	HZY-S	Flavode	Stage3	2	49053938	150	7358090700	21.0791	SRR22744659
T20210607_00050	SFS3_3	HZY-S	Flavode	Stage3	3	47668676	150	7150301400	20.4839	SRR22744658
T20210702_00025_RUN286	SFS4_1	HZY-S	Flavode	Stage4	1	46487830	150	6973174500	19.9764	SRR22744657
T20210702_00026	SFS4_2	HZY-S	Flavode	Stage4	2	50461334	150	7569200100	21.6839	SRR22744656
T20210702_00027	SFS4_3	HZY-S	Flavode	Stage4	3	47311204	150	7096680600	20.3302	SRR22744655
T20210802_00019_RUN302	SFS5_1	HZY-S	Flavode	Stage5	1	44219108	150	6632866200	19.0015	SRR22744653
T20210802_00020_RUN302	SFS5_2	HZY-S	Flavode	Stage5	2	50881618	150	7632242700	21.8645	SRR22744652
T20210802_00021_RUN302	SFS5_3	HZY-S	Flavode	Stage5	3	51719628	150	7757944200	22.2246	SRR22744651
T20210911_00019_RUN343	SFS6_1	HZY-S	Flavode	Stage6	1	46259752	150	6938962800	19.8784	SRR22744650
T20210911_00020_RUN343	SFS6_2	HZY-S	Flavode	Stage6	2	44269434	150	6640415100	19.0232	SRR22744649
T20210911_00021_RUN343	SFS6_3	HZY-S	Flavode	Stage6	3	50242990	150	7536448500	21.5901	SRR22744648
ND25013	TAS1_1	HZY-T	Albedo	Stage1	1	47145942	150	7071891300	20.2592	SRR22744647
ND25014	TAS1_2	HZY-T	Albedo	Stage1	2	42815728	150	6422359200	18.3985	SRR22744646
ND25015	TAS1_3	HZY-T	Albedo	Stage1	3	43109792	150	6466468800	18.5248	SRR22744645
NE11104	TAS2_1	HZY-T	Albedo	Stage2	1	41424798	150	6213719700	17.8008	SRR22744644
NE11105_RUN260	TAS2_2	HZY-T	Albedo	Stage2	2	43123144	150	6468471600	18.5306	SRR22744642
T20210607_00054	TAS2_3	HZY-T	Albedo	Stage2	3	50682382	150	7602357300	21.7789	SRR22744641
T20210607_00046_H_RUN296	TAS3_1	HZY-T	Albedo	Stage3	1	38174780	150	5726217000	16.4042	SRR22744640
T20210607_00046	TAS3_2	HZY-T	Albedo	Stage3	2	56412004	150	8461800600	24.241	SRR22744639
T20210607_00047	TAS3_3	HZY-T	Albedo	Stage3	3	54269188	150	8140378200	23.3202	SRR22744638
T20210802_00025	TAS4_1	HZY-T	Albedo	Stage4	1	42810084	150	6421512600	18.3961	SRR22744637
T20210802_00026_RUN302	TAS4_2	HZY-T	Albedo	Stage4	2	44786914	150	6718037100	19.2455	SRR22744636
T20210802_00027_RUN302	TAS4_3	HZY-T	Albedo	Stage4	3	41964196	150	6294629400	18.0326	SRR22744635
T20210802_00016_RUN302	TAS5_1	HZY-T	Albedo	Stage5	1	46904952	150	7035742800	20.1557	SRR22744634
T20210802_00017_RUN302	TAS5_2	HZY-T	Albedo	Stage5	2	48080296	150	7212044400	20.6607	SRR22744633
T20210802_00018_RUN302	TAS5_3	HZY-T	Albedo	Stage5	3	54094944	150	8114241600	23.2453	SRR22744631
T20211029_00086	TAS6_1	HZY-T	Albedo	Stage6	1	41789720	150	6268458000	17.9576	SRR22744630
T20210911_00017	TAS6_2	HZY-T	Albedo	Stage6	2	42806834	150	6421025100	18.3947	SRR22744629
T20210911_00018	TAS6_3	HZY-T	Albedo	Stage6	3	42368070	150	6355210500	18.2061	SRR22744628
ND25010	TFS1_1	HZY-T	Flavode	Stage1	1	47094022	150	7064103300	20.2369	SRR22744627
mhp_2_20210416_RUN251	TFS1_2	HZY-T	Flavode	Stage1	2	42064684	150	6309702600	18.0757	SRR22744626
mhp_3_20210416_RUN251	TFS1_3	HZY-T	Flavode	Stage1	3	46023334	150	6903500100	19.7768	SRR22744625
NE11109	TFS2_1	HZY-T	Flavode	Stage2	1	48803080	150	7320462000	20.9713	SRR22744624
NE11111	TFS2_2	HZY-T	Flavode	Stage2	2	49445568	150	7416835200	21.2474	SRR22744623
NE11112	TFS2_3	HZY-T	Flavode	Stage2	3	40030918	150	6004637700	17.2018	SRR22744622
T20210607_00042	TFS3_1	HZY-T	Flavode	Stage3	1	49476082	150	7421412300	21.2605	SRR22744620
T20210607_00043	TFS3_2	HZY-T	Flavode	Stage3	2	49184752	150	7377712800	21.1353	SRR22744619
T20210607_00044	TFS3_3	HZY-T	Flavode	Stage3	3	41844920	150	6276738000	17.9813	SRR22744618
T20210702_00019	TFS4_1	HZY-T	Flavode	Stage4	1	42886184	150	6432927600	18.4288	SRR22744617
T20210702_00019_H_RUN296	TFS4_2	HZY-T	Flavode	Stage4	2	43327038	150	6499055700	18.6182	SRR22744616
T20210702_00021_RUN288	TFS4_3	HZY-T	Flavode	Stage4	3	54665358	150	8199803700	23.4904	SRR22744615
T20210802_00013_RUN302	TFS5_1	HZY-T	Flavode	Stage5	1	43456948	150	6518542200	18.674	SRR22744614
T20210802_00014	TFS5_2	HZY-T	Flavode	Stage5	2	41186922	150	6178038300	17.6986	SRR22744613
T20210802_00015	TFS5_3	HZY-T	Flavode	Stage5	3	41803296	150	6270494400	17.9634	SRR22744612
T20210911_00013_RUN343	TFS6_1	HZY-T	Flavode	Stage6	1	49564834	150	7434725100	21.2987	SRR22744611
T20210911_00014	TFS6_2	HZY-T	Flavode	Stage6	2	41253228	150	6187984200	17.727	SRR22744609
T20210911_00015	TFS6_3	HZY-T	Flavode	Stage6	3	42914666	150	6437199900	18.441	SRR22744608
tm1	3m_1	sweet orange	leaf	N/A	1	48076318	150	7211447700	20.659	SRR22744607
tm2	3m_2	sweet orange	leaf	N/A	2	52353346	150	7853001900	22.4969	SRR22744606
tm3	3m_3	sweet orange	leaf	N/A	3	56349418	150	8452412700	24.2141	SRR22744605
wt1	wt_1	sweet orange	leaf	N/A	1	43038260	150	6455739000	18.4941	SRR22744604
wt2	wt_2	sweet orange	leaf	N/A	2	48236422	150	7235463300	20.7278	SRR22744603
wt3	wt_3	sweet orange	leaf	N/A	3	35139840	150	5270976000	15.1	SRR22744602

## Sheet: Table S9
Table S9. The gene average FPKM of three replicates in albedo and albedo of THZY and SHZY.
Gene_id	TFS1	TFS2	TFS3	TFS4	TFS5	TFS6	SFS1	SFS2	SFS3	SFS4	SFS5	SFS6	TAS1	TAS2	TAS3	TAS4	TAS5	TAS6	SAS1	SAS2	SAS3	SAS4	SAS5	SAS6
[truncated: 26,924 more rows]

## Sheet: Table S10
Table S10. The genes with the standard deviation > 0.
[truncated: 45,000 more rows]

[truncated: 5 more sheets: Table S11, Table S12, Table S13, Table S14, Table 15]
